# Supplementary material for: Skin Microbiota of the Captive Giant Panda (Ailuropoda Melanoleuca) and the Distribution of Opportunistic Skin Disease-Associated Bacteria in Different Seasons
Source: Front Vet Sci. 2021 Jul 5;8:666486. doi: 10.3389/fvets.2021.666486 (PMC8286994; doi:10.3389/fvets.2021.666486)
Supplement: Supplementary file 1 [file Data_Sheet_1.zip]

Archive with 3 entries (3 files):
- Table 1 (5).DOCX
- Table 2 (2).DOCX
- Table 3 (1).XLSX
