# Supplementary material for: Skin Microbiota of the Captive Giant Panda (Ailuropoda Melanoleuca) and the Distribution of Opportunistic Skin Disease-Associated Bacteria in Different Seasons
Source: Front Vet Sci. 2021 Jul 5;8:666486. doi: 10.3389/fvets.2021.666486 (PMC8286994; doi:10.3389/fvets.2021.666486)
Supplement: Supplementary file 1 [file Data_Sheet_1.zip › Table 3 (1).XLSX]

## Sheet: otu.genus.relative
Taxonomy	W1	W2	W3	W4	W5	W6	W7	W8	W9	W10	Sp1	Sp2	Sp3	Sp4	Sp5	Sp6	Sp7	Sp8	Sp9	Su1	Su2	Su3	Su4	Su5	Su6	Su7	Su8	Su9	Su10	Au1	Au2	Au3	Au4	Au5	Au6	Au7	Au8	Au9	Au10	Au11	Au12	Au13	Au14	Au15	Au16	Au17	Au18
Streptococcus	0.214627	0.422314	0.274422	0.440512	0.2445	0.0608246	0.211929	0.275182	0.08383	0.480171	0.242047	0.163662	0.0524857	0.0680352	0.287028	0.172712	0.0369117	0.0825546	0.0745346	0.0670297	0.258284	0.131092	0.0861109	0.692444	0.150909	0.0153778	0.0116008	0.214578	0.0811812	0.00610698	0.0103009	0.0867731	0.0776249	0.0272484	0.0874353	0.04476	0.0673485	0.0385059	0.0347779	0.0367891	0.0418659	0.0218282	0.0317612	0.0516273	0.213769	0.0412037	0.0303878
Staphylococcus	0.00905011	0.0183455	0.0140534	0.0192529	0.0285483	0.00760307	0.0321291	0.00863316	0.00821622	0.0191548	0.0177814	0.0210188	0.131901	0.0226866	0.00740686	0.0185417	0.0153778	0.0261448	0.0183945	0.0115272	0.0133422	0.0142251	0.0575871	0.0190322	0.00385059	0.0111348	0.00551836	0.00824075	0.00505236	0.417678	0.00465995	0.0194246	0.012729	0.0105707	0.0738234	0.0200623	0.0264145	0.0222942	0.0101538	0.049935	0.011748	0.0105707	0.01837	0.00745591	0.00554288	0.00905011	0.0332328
Acinetobacter	0.0391436	0.0378927	0.0572438	0.0353175	0.0304859	0.340642	0.122164	0.0411056	0.0591813	0.0964609	0.0270277	0.0558703	0.0269296	0.0152307	0.0957742	0.0642337	0.0263164	0.0331101	0.0460108	0.134599	0.0727933	0.134256	0.079121	0.0118706	0.348858	0.0470655	0.0186888	0.124347	0.0511123	0.0634979	0.0534913	0.20364	0.233758	0.0671032	0.0787286	0.138351	0.10686	0.0584455	0.341157	0.118387	0.0870184	0.0717141	0.0836338	0.0890786	0.137002	0.0686974	0.0733083
Pseudomonas	0.158659	0.0451034	0.0227847	0.0132686	0.0183945	0.0581512	0.0219263	0.0472126	0.0849337	0.0633017	0.0312952	0.0176342	0.0150099	0.0161872	0.0414981	0.0180512	0.0686729	0.14642	0.26596	0.160057	0.0219753	0.0238638	0.0255071	0.00591077	0.0961421	0.00944252	0.0251637	0.0172663	0.00846148	0.0193756	0.00615603	0.0289898	0.0231035	0.0462561	0.0932725	0.038138	0.0165551	0.0663184	0.0271258	0.0148137	0.0278616	0.0678145	0.318299	0.0231771	0.0305594	0.0745101	0.283766
Dermacoccus	0.00914821	0.00976136	0.0060334	0.0197925	0.0447355	0.0122875	0.0228337	0.040468	0.09987	0.00752949	0.0161627	0.00779928	0.0947686	0.0999191	0.0204057	0.076742	0.187968	0.0374022	0.0255316	0.024011	0.0251882	0.0136855	0.207098	0.00355627	0.0126309	0.120447	0.201849	0.0100557	0.0849337	0.0223923	0.0914821	0.0265862	0.0207245	0.0368381	0.0165796	0.0193756	0.0470164	0.0512104	0.0595002	0.0737988	0.106934	0.0721065	0.0111593	0.0154269	0.0159664	0.00566551	0.041964
Pediococcus	0.00159419	0.0017904	0.00183945	0.00174135	0.00174135	0.00223187	0.00154514	0.00120178	0.00129988	0.00120178	0.00024526	0	0	2.45e-05	0	4.91e-05	2.45e-05	2.45e-05	7.36e-05	0.00181493	0.00186398	0.0175852	0.000147156	2.45e-05	2.45e-05	4.91e-05	0	4.91e-05	0.00012263	2.45e-05	0	0.000171682	0	2.45e-05	0.000662203	7.36e-05	2.45e-05	7.36e-05	4.91e-05	9.81e-05	2.45e-05	0	0.00012263	0.0016923	0.00137346	0.182179	0.00198661
Escherichia	0.0393152	0.0321291	0.0392907	0.00676918	0.01604	0.0113556	0.00725971	0.0145685	0.0151571	0.0243298	0.0105462	0.00880485	0.00483163	0.00542025	0.00542025	0.00338459	0.0159174	0.0347534	0.0614868	0.0327913	0.0219017	0.0333554	0.0220244	0.067324	0.0534177	0.00738234	0.00539573	0.024526	0.176538	0.00556741	0.0110612	0.0223187	0.0190077	0.0237167	0.0373532	0.0241091	0.0128762	0.0245506	0.0146666	0.00954063	0.015574	0.0261693	0.0813529	0.0108405	0.017855	0.0342383	0.0648959
Arthrobacter	0.0060334	0.0101538	0.0247222	0.00968778	0.0151816	0.0125328	0.0291369	0.0128762	0.00517499	0.018836	0.024943	0.13585	0.0174625	0.023079	0.0156967	0.0452996	0.0227847	0.0121894	0.0147647	0.00804454	0.00615603	0.00728423	0.00718613	0.00193756	0.00890295	0.00698992	0.00362985	0.0132686	0.00453732	0.0136365	0.00777475	0.00890295	0.0113556	0.00502784	0.0138082	0.0264636	0.0140779	0.0180757	0.00703897	0.0284993	0.0140534	0.00559194	0.00958968	0.00755402	0.00441469	0.00399774	0.00571457
Kocuria	0.00257523	0.00333554	0.00539573	0.00681824	0.0153288	0.00591077	0.00664656	0.00340912	0.00210924	0.00267334	0.00461089	0.00698992	0.0297256	0.00767665	0.0274446	0.00939347	0.00728423	0.00309028	0.00313933	0.00618056	0.0058372	0.107277	0.0247958	0.00544478	0.004709	0.0255316	0.0178795	0.115959	0.0353911	0.0112329	0.00667108	0.00873127	0.0126064	0.00703897	0.0139553	0.0107424	0.0229318	0.0163589	0.0113801	0.0176833	0.00929537	0.00613151	0.00576362	0.0110367	0.004709	0.0122385	0.00647487
Corynebacterium	0.0034827	0.00421848	0.101881	0.0034827	0.00483163	0.00255071	0.00446374	0.00426753	0.00193756	0.00149609	0.00286955	0.00936895	0.00193756	0.00232997	0.0011282	0.00132441	0.00210924	0.000613151	0.00107915	0.00230545	0.00282049	0.00304123	0.00264881	0.00181493	0.00161872	0.00605793	0.0024526	0.00458637	0.0018885	0.00485616	0.00181493	0.00152061	0.00416943	0.0029186	0.0116008	0.017904	0.00522405	0.00613151	0.0022564	0.00343364	0.00502784	0.00176587	0.00176587	0.00269786	0.0017904	0.00250166	0.00608246
Brachybacterium	0.0129497	0.0116253	0.0100066	0.0150345	0.100949	0.0146666	0.0581758	0.0264391	0.0205773	0.00865769	0.0248449	0.0209698	0.0685993	0.03674	0.0348024	0.052314	0.0830942	0.0242562	0.0213622	0.0106934	0.0103745	0.015108	0.0654845	0.00274692	0.00993304	0.0396341	0.0354156	0.0439507	0.0191548	0.0259485	0.0442695	0.0120178	0.0129743	0.0142251	0.0253844	0.0236921	0.0444412	0.0526574	0.0217546	0.0483408	0.0435828	0.024992	0.0132195	0.015574	0.00811812	0.00907463	0.0282049
Pantoea	0.0012263	0.00117725	0.000784833	0.000539573	0.000588625	0.000981041	0.000662203	0.000809359	0.000956515	0.00107915	0.000318838	2.45e-05	7.36e-05	0.00012263	9.81e-05	0.000147156	0.000147156	0.000588625	7.36e-05	0.00203566	0.00144704	0.0077257	0.000711255	0.000613151	0.00161872	0.00497879	0.00117725	0.00331102	0.00152061	0.00201113	0.000392417	0.00110367	0.00115272	0.00174135	0.00149609	0.00125083	0.000882937	0.000564099	0.000662203	0.000441469	0.000686729	0.00103009	0.00129988	0.00139798	0.00117725	0.0817207	0.00142251
Deinococcus	0.00213377	0.00144704	0.00129988	0.00250166	0.00176587	0.00147156	0.0011282	0.00274692	0.00289407	0.000515047	0.00125083	0.000784833	0.00743139	0.00176587	0.00309028	0.00149609	0.00282049	0.00507689	0.000637677	0.0120913	0.00336007	0.0233488	0.00595983	0.00389964	0.00232997	0.0794889	0.074927	0.0113065	0.0266107	0.00196208	0.0445148	0.0498124	0.00416943	0.0103745	0.00436563	0.00573909	0.0187624	0.00645035	0.00502784	0.00473352	0.00569004	0.0273711	0.00257523	0.0110122	0.0152552	0.00247713	0.00833885
Brevibacterium	0.00591077	0.00350722	0.004243	0.00257523	0.0770363	0.00365438	0.00385059	0.00316386	0.0018885	0.00193756	0.00137346	0.00223187	0.0012263	0.0111593	0.00164324	0.00186398	0.00103009	0.000588625	0.000907463	0.00309028	0.00220734	0.000931989	0.00328649	0.000686729	0.00215829	0.000735781	0.000907463	0.00129988	0.00100557	0.0179285	0.000956515	0.00174135	0.0018885	0.00201113	0.0029186	0.00380153	0.00277144	0.0223923	0.00218282	0.00306575	0.00230545	0.00100557	0.00137346	0.00181493	0.00137346	0.0024526	0.00377701
Psychrobacter	0.00875579	0.00806907	0.0153288	0.016457	0.0686484	0.0125819	0.0233733	0.0053712	0.0206754	0.0197435	0.00468447	0.0250656	0.0239865	0.0124592	0.00748044	0.0122875	0.0040468	0.0139063	0.012729	0.00846148	0.00698992	0.0101047	0.00461089	0.00372796	0.00264881	0.00193756	0.00159419	0.00870674	0.00203566	0.00142251	0.00144704	0.00328649	0.00485616	0.00522405	0.00613151	0.0186153	0.0507689	0.0199397	0.00755402	0.0120178	0.00336007	0.0132686	0.0113556	0.00789738	0.00944252	0.0102274	0.0070635
Chryseobacterium	0.0109631	0.0187379	0.0171437	0.016972	0.0205773	0.0362985	0.0240846	0.0209943	0.0195718	0.0110612	0.0318838	0.0607265	0.0318593	0.0247222	0.0236431	0.0307802	0.0255807	0.0264881	0.0172173	0.0129743	0.00907463	0.0234469	0.0151571	0.00259976	0.00870674	0.0139308	0.0110612	0.0172663	0.00586172	0.00907463	0.0165305	0.0144458	0.0109877	0.0163098	0.0308047	0.0308538	0.0373777	0.0323744	0.0283276	0.0271503	0.0265862	0.0238884	0.015059	0.0307802	0.0200378	0.0156231	0.0131214
Leuconostoc	0.00024526	0.000392417	0.000392417	0.00120178	0.000441469	0.0211169	0.000269786	0.000294312	0.000465995	0.000441469	0.00024526	2.45e-05	0.000515047	0.000441469	0.00125083	0.00012263	9.81e-05	9.81e-05	0.000147156	0.000613151	0.000760307	0.00132441	0.000564099	0.000220734	0.000441469	0.000392417	0.00107915	0.0488313	0.00105462	0.000318838	0.00125083	0.000490521	0.000784833	0.000613151	0.000833885	0.000858411	0.00110367	0.000809359	0.00193756	0.000588625	0.000465995	0.000588625	0.000539573	0.000416943	0.000318838	0.00117725	0.000637677
Aeromonas	0.0152797	0.00684276	0.0034827	0.00159419	0.00269786	0.00340912	0.0017904	0.00468447	0.00605793	0.00740686	0.00439016	0.00210924	0.00196208	0.00203566	0.00294312	0.0017904	0.00802001	0.0233243	0.0352439	0.0182474	0.00289407	0.00618056	0.0064013	0.0016923	0.0118215	0.00223187	0.00161872	0.0029186	0.00255071	0.00105462	0.00142251	0.00816717	0.00309028	0.00664656	0.0142251	0.00586172	0.00232997	0.00750497	0.00431658	0.0022564	0.00554288	0.0113556	0.0335761	0.00515047	0.0099821	0.0143723	0.0436318
Flavobacterium	0.0140044	0.0111839	0.0132195	0.00696539	0.0071616	0.0177568	0.00868222	0.0125819	0.00561646	0.0113556	0.0228828	0.0422584	0.0106198	0.0132686	0.0132931	0.0130233	0.0143968	0.00946705	0.0130233	0.00483163	0.00701445	0.00392417	0.00488068	0.000711255	0.00176587	0.0141025	0.00218282	0.0024526	0.00196208	0.00372796	0.00473352	0.0064994	0.00931989	0.0278861	0.0186888	0.0258504	0.0116989	0.0157702	0.0149854	0.0111839	0.0144213	0.0071616	0.0117725	0.0230299	0.0127535	0.00338459	0.00439016
Sphingobacterium	0.00340912	0.00284502	0.00564099	0.00345817	0.022564	0.0129252	0.00569004	0.00740686	0.00355627	0.00201113	0.00215829	0.00519952	0.00321291	0.00343364	0.00586172	0.00375248	0.00662203	0.00262429	0.00228092	0.00485616	0.00569004	0.00627867	0.00613151	0.00105462	0.0261202	0.0347534	0.00210924	0.00431658	0.00372796	0.00789738	0.0113065	0.0141515	0.0146911	0.00608246	0.0083879	0.0119687	0.0146666	0.0105952	0.0139308	0.0166287	0.0222451	0.00586172	0.00412037	0.0252618	0.0183945	0.00370343	0.00468447
Cetobacterium	0	0	0	0	0	4.91e-05	0	0	0	0	0	0	0	0	0	2.45e-05	0	0	2.45e-05	0	0	0.00012263	9.81e-05	0.0319574	0.000220734	0.000147156	9.81e-05	0.00012263	2.45e-05	0.000147156	0.000147156	0.000147156	0.000269786	0.000220734	0.000318838	0.000367891	0.000196208	0.00024526	4.91e-05	9.81e-05	4.91e-05	0.00012263	0.000220734	0	0	0	0
Lactobacillus	0.00461089	0.00684276	0.0017904	0.00125083	0.00262429	0.00139798	0.00164324	0.0012263	0.00191303	0.00107915	0.00284502	0.000613151	0.000269786	0.00127535	0.000171682	0.000858411	0.000318838	0.00132441	0.00134893	0.00176587	0.0012263	0.00512594	0.000613151	0.00468447	0.000637677	0.000147156	0.000147156	0.000392417	0.000367891	0.000220734	0.000416943	0.000686729	0.000490521	0.00183945	0.0048071	0.00139798	0.000588625	0.00193756	0.000441469	0.000931989	0.000465995	0.00120178	0.000981041	0.00127535	0.00110367	0.0287936	0.00255071
Wautersiella	0.00127535	0.00203566	0.00129988	0.00201113	0.00110367	0.00721065	0.00257523	0.0017904	0.00107915	0.000784833	0.000858411	0.000147156	0.00186398	0.000171682	0.00517499	0.00166777	0.000588625	0.000613151	0.000711255	0.00836338	0.0104726	0.00966326	0.00328649	0.000882937	0.0022564	0.0059353	0.00208471	0.00608246	0.00213377	0.00426753	0.0137346	0.015059	0.0286464	0.00627867	0.0081917	0.00721065	0.0118215	0.00625414	0.0167758	0.00814264	0.00708802	0.00515047	0.00407132	0.00723518	0.00539573	0.00426753	0.000858411
Paracoccus	0.00399774	0.00277144	0.0147401	0.004709	0.0082898	0.00620509	0.00512594	0.00485616	0.00770118	0.00313933	0.00218282	0.0083879	0.00502784	0.00429206	0.00465995	0.00495426	0.00375248	0.00559194	0.0016923	0.00679371	0.00976136	0.0194982	0.0192775	0.00355627	0.00767665	0.0187134	0.0250411	0.0154024	0.0174625	0.00296765	0.00534668	0.0103255	0.0121894	0.00637677	0.00578814	0.0110122	0.011748	0.00988399	0.00686729	0.0099821	0.0138817	0.0147647	0.00483163	0.0146175	0.0203321	0.00549383	0.00554288
Sphingomonas	0.0099821	0.00618056	0.00277144	0.00353175	0.00375248	0.00360533	0.0035808	0.00608246	0.00581267	0.00299218	0.0071616	0.00372796	0.00779928	0.00620509	0.00468447	0.00532215	0.00990852	0.0172909	0.00826527	0.00681824	0.00394869	0.00642582	0.00488068	0.00515047	0.0070635	0.00284502	0.00488068	0.00434111	0.00380153	0.00770118	0.00483163	0.00642582	0.00534668	0.022564	0.00976136	0.00919726	0.00978589	0.00929537	0.00610698	0.00703897	0.009418	0.0133912	0.00767665	0.0105952	0.00610698	0.00453732	0.00510141
Clostridium	0.0149118	0.0217301	0.00576362	0.0177078	0.0125573	0.00515047	0.0065975	0.0077257	0.00492973	0.00389964	0.00654845	0.00203566	0.00546931	0.00377701	0.00137346	0.00142251	0.00262429	0.00723518	0.00186398	0.00507689	0.00630319	0.00149609	0.00213377	0.00360533	0.00107915	0.00137346	0.000882937	0.00223187	0.00443921	0.00137346	0.00370343	0.00166777	0.00274692	0.00622961	0.00954063	0.00353175	0.00909916	0.00735781	0.00198661	0.00252618	0.00367891	0.00340912	0.00232997	0.00652392	0.00586172	0.00465995	0.00468447
Hymenobacter	0.00272239	0.00296765	0.000956515	0.0016923	0.00203566	0.00186398	0.00176587	0.00210924	0.00218282	0.000465995	0.00608246	0.0018885	0.00618056	0.00529762	0.00439016	0.00458637	0.00429206	0.00733328	0.00218282	0.00336007	0.00152061	0.00564099	0.0024526	0.00377701	0.00321291	0.00176587	0.00652392	0.00311481	0.00360533	0.00196208	0.00605793	0.00232997	0.00232997	0.00632772	0.00517499	0.00284502	0.0059353	0.00495426	0.00365438	0.00336007	0.00338459	0.0199887	0.00117725	0.00419395	0.00232997	0.00203566	0.00191303
Jeotgalicoccus	0.00107915	0.00137346	0.0191058	0.00110367	0.00117725	0.000613151	0.00137346	0.000662203	0.000882937	0.000956515	0.000465995	0.00657298	0.00100557	0.000515047	0.000269786	0.000907463	0.000392417	0.000441469	0.000441469	0.00105462	0.000956515	4.91e-05	0.000613151	0.000392417	0.00024526	0.00012263	4.91e-05	0.00012263	9.81e-05	0.00024526	7.36e-05	0.00012263	0.00012263	0.000220734	0.000784833	0.0071616	0.00100557	0.000515047	0.000147156	0.000465995	9.81e-05	0.000147156	0.000147156	0.00120178	0.000515047	0.000784833	0.000735781
Rothia	0.000833885	0.00100557	0.00215829	0.00201113	0.00156967	0.000907463	0.00213377	0.000907463	0.000662203	0.000564099	0.000564099	0.000956515	0.00250166	0.00137346	0.00110367	0.00355627	0.000662203	0.000490521	0.000588625	0.00576362	0.00431658	0.0186398	0.00841243	0.00468447	0.00289407	0.00620509	0.00429206	0.00971231	0.0111103	0.00210924	0.00181493	0.0146911	0.0139553	0.00397322	0.00306575	0.00343364	0.0129743	0.00453732	0.00223187	0.0118951	0.00277144	0.00286955	0.00255071	0.0035808	0.00512594	0.00223187	0.00365438
Phycicoccus	0.000662203	0.00176587	0.000956515	0.0064994	0.00117725	0.00156967	0.00161872	0.0041449	0.00110367	0.00277144	0.0136365	0.00595983	0.00473352	0.0165551	0.00809359	0.0183455	0.00331102	0.00274692	0.00316386	0.00220734	0.0022564	0.00183945	0.00394869	0.000833885	0.00154514	0.000833885	0.00132441	0.00152061	0.00286955	0.000809359	0.000318838	0.000613151	0.000465995	0.000981041	0.0022564	0.00152061	0.00240355	0.00191303	0.00144704	0.00296765	0.00267334	0.000441469	0.00105462	0.00105462	0.000465995	0.000539573	0.00117725
Halomonas	0.000318838	0.000367891	0.000343364	0.00012263	0.00117725	0.000490521	0.0109386	0.000392417	0.000711255	0.00127535	0.000392417	0.000490521	0.000490521	0.00139798	0.000367891	0.00218282	0.000564099	0.00502784	0.0157948	0.000760307	0.00024526	0.000294312	0.000196208	9.81e-05	0.00012263	0.000171682	9.81e-05	0.000465995	0.00012263	0.000196208	7.36e-05	0.000367891	0.00012263	0.000318838	0.000269786	0.000588625	0.000147156	0.00495426	0.000171682	0.00269786	0.000220734	0.000907463	0.00174135	0.000441469	0.000367891	0.000416943	0.000613151
Arcobacter	0.000294312	0.000515047	0.00120178	0.00012263	0.000367891	0.00110367	0.000465995	0.000343364	0.000294312	0.000318838	0.000662203	0.00389964	0.000441469	0.000515047	0.000465995	0.000686729	0.000416943	0.000613151	0.000564099	0.000441469	0.000515047	0.00203566	0.00441469	0.000882937	0.00321291	0.00218282	0.00198661	0.00203566	0.0024526	0.00147156	0.00149609	0.0034827	0.00409585	0.0034827	0.00355627	0.00713708	0.00365438	0.004243	0.00387511	0.00331102	0.0034827	0.00328649	0.00336007	0.0113801	0.0155495	0.000465995	0.000833885
Lysobacter	0.00183945	0.00139798	0.000735781	0.000613151	0.00107915	0.000981041	0.000981041	0.00105462	0.000735781	0.000637677	0.000809359	0.000416943	0.000711255	0.000441469	0.000367891	0.000637677	0.000833885	0.000833885	0.000441469	0.00132441	0.0022564	0.000588625	0.000784833	0.000343364	0.000686729	0.00345817	0.000539573	0.000318838	0.000858411	0.000220734	0.000416943	0.000711255	0.00125083	0.00159419	0.000931989	0.000613151	0.000711255	0.00105462	0.000539573	0.00100557	0.000711255	0.000686729	0.000441469	0.0138572	0.00255071	0.000760307	0.00210924
Terracoccus	0.00193756	0.0016923	0.00105462	0.00360533	0.0011282	0.00230545	0.00125083	0.00515047	0.00127535	0.0012263	0.00218282	0.000981041	0.00542025	0.0041449	0.00929537	0.00542025	0.00399774	0.00147156	0.00154514	0.00882937	0.00382606	0.00814264	0.00439016	0.00201113	0.00267334	0.00551836	0.012214	0.00475805	0.0136855	0.000882937	0.00218282	0.00240355	0.00156967	0.00740686	0.00223187	0.00240355	0.00407132	0.00399774	0.00461089	0.00336007	0.00434111	0.00375248	0.00115272	0.0029186	0.00208471	0.00309028	0.00453732
Kaistobacter	0.00389964	0.0023545	0.00139798	0.00210924	0.00176587	0.0024526	0.00149609	0.00255071	0.00282049	0.000981041	0.00316386	0.00174135	0.00613151	0.00399774	0.0034827	0.00206019	0.00269786	0.00443921	0.00250166	0.00394869	0.00654845	0.00515047	0.00282049	0.00309028	0.0018885	0.00385059	0.0136365	0.00272239	0.00846148	0.0012263	0.00203566	0.00429206	0.00456184	0.00841243	0.00299218	0.00313933	0.00627867	0.00429206	0.00419395	0.00304123	0.00453732	0.00711255	0.00218282	0.00936895	0.00635224	0.00299218	0.004243
Janthinobacterium	0.00453732	0.00247713	0.0016923	0.000760307	0.00144704	0.00191303	0.00171682	0.00377701	0.00397322	0.00196208	0.00323744	0.00166777	0.00161872	0.00232997	0.00174135	0.00230545	0.00311481	0.0070635	0.00203566	0.00191303	0.00144704	0.00137346	0.0012263	0.000441469	0.00159419	0.00107915	0.0012263	0.00117725	0.00117725	0.0011282	0.0018885	0.00156967	0.0017904	0.012263	0.00296765	0.00448826	0.0022564	0.00255071	0.00196208	0.00220734	0.00296765	0.00456184	0.00181493	0.00608246	0.00208471	0.000956515	0.00181493
Enhydrobacter	0.000465995	0.000981041	0.000343364	0.00117725	0.000662203	0.00161872	0.00100557	0.00115272	0.00117725	0.00399774	0.000784833	0.000416943	0.000882937	0.000588625	0.000931989	0.000637677	0.00129988	0.00206019	0.00681824	0.00171682	0.0011282	0.00120178	0.00171682	0.000539573	0.00132441	0.00478258	0.00134893	0.000882937	0.00171682	0.00161872	0.00917274	0.00284502	0.00279597	0.00174135	0.00232997	0.00166777	0.00284502	0.00228092	0.00237902	0.00203566	0.00228092	0.00277144	0.0116744	0.00161872	0.00134893	0.00100557	0.00259976
Pedobacter	0.00534668	0.00458637	0.00294312	0.00215829	0.00311481	0.00463542	0.00304123	0.00934442	0.00345817	0.00171682	0.0105952	0.00681824	0.00485616	0.00625414	0.00605793	0.00598435	0.00934442	0.00995757	0.00416943	0.00223187	0.00213377	0.00289407	0.00220734	0.000539573	0.0011282	0.00232997	0.0011282	0.00252618	0.000858411	0.0029186	0.00210924	0.00228092	0.00228092	0.0115518	0.00669561	0.00662203	0.00350722	0.00608246	0.00443921	0.00355627	0.00743139	0.00519952	0.00228092	0.00524857	0.00441469	0.00161872	0.00176587
Aquabacterium	0.000318838	0.000318838	0.00176587	9.81e-05	0.000147156	0.00024526	0.000196208	0.000343364	0.00012263	9.81e-05	0.00100557	0.010865	0.000760307	0.000416943	0.000490521	0.000515047	0.000686729	0.000564099	0.000637677	0.000269786	0.000343364	0.00024526	0.000367891	4.91e-05	0.000147156	0.000196208	0.000196208	0.000269786	0.000196208	0.00012263	0.000147156	0.000441469	0.000564099	0.000416943	0.000318838	0.00436563	0.000343364	0.000441469	0.000196208	0.000343364	0.000662203	0.000269786	0.00024526	0.000907463	0.000416943	0.000171682	0.000490521
Lactococcus	0.00134893	0.00144704	0.000539573	0.000416943	0.000564099	0.000981041	0.000711255	0.000392417	0.000637677	0.000858411	0.000416943	0.000220734	0.00012263	4.91e-05	0.000367891	0.000588625	4.91e-05	9.81e-05	0.000220734	0.000686729	0.00117725	0.00360533	0.000392417	0.000662203	0.000686729	0.000416943	9.81e-05	0.00228092	0.000760307	0.00100557	0.000515047	0.000686729	0.000539573	0.000711255	0.00105462	0.000686729	0.000392417	0.000637677	0.00203566	0.000564099	0.000490521	0.000465995	0.000416943	0.000613151	0.0011282	0.0103009	0.000760307
Polaromonas	0.004709	0.00296765	0.00191303	0.00191303	0.00174135	0.00272239	0.00201113	0.00370343	0.0023545	0.00215829	0.00909916	0.00863316	0.00789738	0.00488068	0.00309028	0.00490521	0.00598435	0.00642582	0.00412037	0.00186398	0.0016923	0.00132441	0.00255071	0.000931989	0.00149609	0.0011282	0.000882937	0.000809359	0.000686729	0.0011282	0.00125083	0.00164324	0.00220734	0.00976136	0.00318838	0.00431658	0.00340912	0.00257523	0.00174135	0.00255071	0.00407132	0.00328649	0.0018885	0.00507689	0.00323744	0.000711255	0.00176587
Micrococcus	0.000833885	0.0011282	0.00100557	0.00208471	0.0023545	0.000907463	0.00147156	0.0017904	0.00110367	0.000956515	0.000907463	0.000907463	0.0017904	0.00117725	0.000637677	0.00132441	0.00191303	0.000981041	0.000318838	0.0018885	0.00269786	0.00232997	0.00154514	0.000367891	0.00549383	0.00647487	0.00286955	0.00208471	0.00387511	0.000956515	0.00142251	0.00429206	0.00262429	0.000956515	0.00220734	0.00230545	0.00956515	0.00328649	0.00142251	0.00512594	0.00321291	0.00134893	0.000931989	0.00878032	0.00306575	0.000784833	0.00262429
Thauera	0.000564099	0.00024526	0.00927084	0.000367891	0.000294312	0.000465995	0.000416943	0.000367891	0.000465995	0.000441469	0.000171682	0.00272239	0.000539573	0.00024526	0.000196208	0.000196208	4.91e-05	9.81e-05	0.00024526	0.000515047	0.000515047	0.000294312	0.000809359	4.91e-05	0.000343364	0.000269786	0.000269786	0.000686729	0.000196208	0.000269786	0.000318838	0.000392417	0.000441469	0.000662203	0.000515047	0.00370343	0.000662203	0.000318838	0.000515047	0.000367891	0.000490521	0.000564099	0.000392417	0.00206019	0.00166777	0.000416943	0.000588625
Methylibium	0.00252618	0.00171682	0.0011282	0.00174135	0.00100557	0.00161872	0.000662203	0.00171682	0.00120178	0.000907463	0.00370343	0.00463542	0.00564099	0.00203566	0.00161872	0.00252618	0.00186398	0.00208471	0.00174135	0.00125083	0.00174135	0.0012263	0.00208471	0.000465995	0.00105462	0.00166777	0.00132441	0.000760307	0.00117725	0.00107915	0.00127535	0.00176587	0.00174135	0.00890295	0.00206019	0.00309028	0.00289407	0.00201113	0.00176587	0.00152061	0.00237902	0.00208471	0.00110367	0.00490521	0.00326196	0.000711255	0.00105462
Methylobacterium	0.00289407	0.00247713	0.000662203	0.000981041	0.000882937	0.000931989	0.00129988	0.00127535	0.00144704	0.000515047	0.00201113	0.0012263	0.00154514	0.000956515	0.00115272	0.00161872	0.00152061	0.00613151	0.00161872	0.00196208	0.000662203	0.00166777	0.00105462	0.00191303	0.0024526	0.00125083	0.00206019	0.00144704	0.000907463	0.00740686	0.00203566	0.00223187	0.00154514	0.00723518	0.00372796	0.00343364	0.00299218	0.00259976	0.00196208	0.0029186	0.00240355	0.00389964	0.00171682	0.0018885	0.00134893	0.000760307	0.000907463
Shewanella	0.000662203	0.000711255	0.000416943	0.000416943	0.000833885	0.000564099	0.00625414	0.000858411	0.000931989	0.00176587	0.000784833	0.000490521	0.000441469	0.000907463	0.000515047	0.00149609	0.00139798	0.00407132	0.00735781	0.00156967	0.000490521	0.000588625	0.00125083	0.000147156	0.00132441	0.00024526	9.81e-05	0.000294312	0.000269786	0.00024526	0.000147156	0.000637677	0.000441469	0.000392417	0.00110367	0.000613151	0.000367891	0.00377701	0.000613151	0.00171682	0.000931989	0.00127535	0.00488068	0.000637677	0.00100557	0.00147156	0.00698992
Aerococcus	0.000882937	0.00164324	0.000490521	0.00137346	0.00186398	0.000613151	0.0011282	0.000515047	0.000318838	0.000294312	0.00100557	0.00024526	0.0012263	0.00100557	0.000269786	0.000735781	0.000147156	4.91e-05	0.00024526	0.0024526	0.00154514	0.00684276	0.000981041	0.000784833	0.000637677	0.000539573	0.000490521	0.0070635	0.00100557	0.000564099	0.000416943	0.00161872	0.00274692	0.00147156	0.00304123	0.00152061	0.00377701	0.00230545	0.00120178	0.00183945	0.000882937	0.000833885	0.00110367	0.000564099	0.00103009	0.00385059	0.000784833
Paludibacter	0.000294312	4.91e-05	0.000637677	4.91e-05	0.000220734	0	7.36e-05	0.000269786	7.36e-05	0	0.000490521	0.000588625	0.000196208	0.000294312	0.000147156	0.00012263	0.000147156	7.36e-05	7.36e-05	4.91e-05	0.000196208	0.00147156	0.000833885	0.000490521	0.000564099	0.00152061	0.000882937	0.000686729	0.000662203	0.000711255	0.000784833	0.00103009	0.00232997	0.00267334	0.00186398	0.00267334	0.00183945	0.00215829	0.00176587	0.00152061	0.00186398	0.00129988	0.000981041	0.00696539	0.00546931	9.81e-05	0.000269786
Phormidium	0.00240355	0.00206019	0.000343364	0.00156967	0.00117725	0.0011282	0.000465995	0.00129988	0.000343364	0.000367891	0.00159419	0.000515047	0.0048071	0.00223187	0.0016923	0.000931989	0.00127535	0.000613151	0.000465995	0.000367891	0.0064994	0.000515047	0.00667108	0.00024526	0.000490521	0.000760307	0.00213377	0.000220734	0.000833885	0.000269786	0.000662203	0.000490521	0.00159419	0.00274692	0.000981041	0.000588625	0.00220734	0.00250166	0.00362985	0.000907463	0.00255071	0.000956515	0.000392417	0.000318838	0.000711255	0.000416943	0.0018885
Erwinia	0.000367891	0.000171682	7.36e-05	0.000147156	0.00012263	7.36e-05	7.36e-05	0.00024526	0.000196208	0.00024526	7.36e-05	4.91e-05	4.91e-05	0	0	2.45e-05	7.36e-05	9.81e-05	0	0.000367891	0.000392417	0.00105462	0.000318838	0.000465995	0.0012263	0.000318838	0.000441469	0.000784833	0.00210924	0.00100557	0.000367891	0.00120178	0.000833885	0.00161872	0.000564099	0.000564099	0.000539573	0.00024526	0.00024526	0.000220734	0.000318838	0.000686729	0.000392417	0.000784833	0.000392417	0.00657298	0.000269786
Nocardioides	0.00252618	0.00375248	0.00206019	0.00289407	0.00269786	0.00174135	0.00279597	0.00434111	0.00196208	0.00127535	0.00387511	0.00215829	0.00355627	0.00448826	0.00228092	0.00316386	0.00380153	0.00426753	0.00196208	0.00294312	0.00595983	0.00142251	0.00223187	0.00181493	0.00156967	0.00255071	0.00372796	0.00147156	0.00304123	0.000907463	0.00120178	0.00166777	0.00284502	0.00421848	0.00316386	0.00353175	0.00385059	0.00576362	0.00186398	0.00277144	0.00488068	0.00294312	0.00174135	0.00429206	0.00174135	0.00166777	0.00191303
Elizabethkingia	0.000171682	0.000147156	0.000171682	0.000760307	9.81e-05	0.000760307	0.000441469	0.00024526	4.91e-05	2.45e-05	2.45e-05	2.45e-05	0.0011282	0.000196208	0.000711255	0.000490521	0.000220734	4.91e-05	0	0.000294312	0.00139798	0.00220734	0.000539573	7.36e-05	0.000318838	0.0012263	0.000392417	0.000465995	0.000441469	0.000735781	0.00132441	0.000981041	0.00571457	0.000981041	0.000760307	0.000907463	0.00402227	0.000981041	0.00279597	0.00198661	0.000833885	0.000637677	0.000269786	0.00181493	0.000735781	0.000588625	0.000809359
Friedmanniella	0.0016923	0.00164324	0.000564099	0.00125083	0.000613151	0.00144704	0.000956515	0.00149609	0.000833885	0.000465995	0.00176587	0.000833885	0.00564099	0.0011282	0.00382606	0.00220734	0.00193756	0.00176587	0.000931989	0.0011282	0.000416943	0.000294312	0.000441469	0.000833885	0.00024526	0.000441469	0.000269786	0.000367891	0.000490521	0.00024526	0.000441469	0.000735781	0.000490521	0.00456184	0.00134893	0.000809359	0.00289407	0.000858411	0.00171682	0.00132441	0.0011282	0.00142251	0.000490521	0.000490521	0.000367891	0.000220734	0.000539573
Stenotrophomonas	0.00154514	0.000956515	0.00117725	0.000490521	0.000931989	0.0012263	0.000882937	0.00132441	0.00100557	0.000539573	0.000613151	0.000515047	0.000490521	0.000613151	0.000711255	0.000490521	0.00105462	0.000907463	0.000613151	0.00171682	0.00120178	0.00181493	0.0017904	0.000686729	0.00142251	0.00107915	0.000858411	0.00149609	0.000662203	0.00559194	0.0023545	0.00176587	0.00174135	0.00289407	0.0018885	0.00208471	0.00161872	0.00198661	0.00156967	0.00152061	0.00228092	0.00213377	0.0018885	0.0030167	0.00166777	0.00218282	0.00218282
Microbacterium	0.00193756	0.00277144	0.00240355	0.00206019	0.00382606	0.00181493	0.00255071	0.00262429	0.00147156	0.00208471	0.00206019	0.00247713	0.00218282	0.00313933	0.00206019	0.00350722	0.00252618	0.00203566	0.00166777	0.00208471	0.00203566	0.00389964	0.00397322	0.000981041	0.00385059	0.0035808	0.0012263	0.00323744	0.00176587	0.00399774	0.00206019	0.00174135	0.0023545	0.00338459	0.00402227	0.00387511	0.004243	0.00556741	0.00201113	0.00394869	0.00502784	0.00259976	0.00201113	0.00546931	0.00274692	0.0017904	0.00237902
Macrococcus	0.000613151	0.0012263	0.00137346	0.000539573	0.00107915	0.0012263	0.00137346	0.000882937	0.000588625	0.000588625	0.00115272	0.0018885	0.00144704	0.00446374	0.00142251	0.00203566	0.00208471	0.00333554	0.00110367	0.000931989	0.000809359	0.000564099	0.00166777	0.0029186	0.000662203	0.00551836	0.000809359	0.000907463	0.00166777	0.00149609	0.000343364	0.00223187	0.0011282	0.000931989	0.00139798	0.00181493	0.0011282	0.00267334	0.00206019	0.00402227	0.00159419	0.00125083	0.000833885	0.000833885	0.00416943	0.000613151	0.00434111
Devosia	0.00110367	0.00139798	0.00201113	0.000515047	0.000465995	0.000956515	0.000858411	0.000833885	0.00127535	0.000613151	0.00232997	0.00517499	0.00176587	0.00171682	0.00117725	0.00181493	0.00191303	0.0018885	0.00132441	0.000686729	0.000931989	0.00110367	0.00142251	0.000686729	0.000858411	0.000809359	0.000637677	0.000931989	0.000613151	0.000711255	0.000662203	0.000784833	0.00103009	0.0022564	0.00183945	0.00323744	0.00134893	0.00144704	0.00120178	0.00139798	0.00132441	0.00132441	0.000833885	0.00264881	0.0012263	0.000416943	0.00100557
Propionicimonas	0.000515047	0.000686729	0.00328649	0.00103009	0.00105462	0.000956515	0.00230545	0.00120178	0.000711255	0.000833885	0.000465995	0.00164324	0.0011282	0.000711255	0.000588625	0.000613151	0.000416943	0.000539573	0.000588625	0.00117725	0.00142251	0.00488068	0.00321291	0.000367891	0.00213377	0.00103009	0.00139798	0.00220734	0.00208471	0.00024526	0.000441469	0.000784833	0.00110367	0.000662203	0.00125083	0.00255071	0.00166777	0.00223187	0.00152061	0.00125083	0.000833885	0.000907463	0.000686729	0.00336007	0.00171682	0.00250166	0.00228092
Dietzia	0.000196208	0.00012263	0.00100557	0.00012263	0.000318838	0.00012263	9.81e-05	9.81e-05	4.91e-05	4.91e-05	4.91e-05	0.000343364	0.00012263	0.00012263	0.000147156	4.91e-05	0.000171682	7.36e-05	4.91e-05	0.000196208	0.00012263	0.000294312	0.000539573	2.45e-05	0.000588625	0.0017904	0.000196208	0.000637677	0.000613151	0.0041449	0.000269786	0.000367891	0.000539573	0.000588625	0.000613151	0.00100557	0.000833885	0.000882937	0.000539573	0.000711255	0.000686729	0.000367891	0.000220734	0.000147156	0.000147156	9.81e-05	0.000343364
Proteiniclasticum	0.000269786	0.000220734	0.000490521	9.81e-05	0.000711255	0.000196208	0.000147156	9.81e-05	0.000196208	4.91e-05	0.000343364	0.000515047	0.000367891	0.000539573	9.81e-05	0.000171682	0.000196208	0.000294312	0.00012263	2.45e-05	9.81e-05	0.000809359	0.000833885	0.000441469	0.000637677	0.000318838	0.000539573	0.000564099	0.000564099	0.000564099	0.000367891	0.000833885	0.00100557	0.00105462	0.00107915	0.00139798	0.00107915	0.00144704	0.000711255	0.000784833	0.000907463	0.000833885	0.000809359	0.00409585	0.0030167	0.000171682	0.000196208
Thalassospira	9.81e-05	0.00012263	0.000147156	9.81e-05	2.45e-05	7.36e-05	4.91e-05	7.36e-05	7.36e-05	4.91e-05	9.81e-05	0	0	0	0	0	0	0	2.45e-05	7.36e-05	0.000147156	0.000784833	0	0	0	0	0	0	0	0	0	0	0	0	7.36e-05	0	0	0	0	0	0	0	0	0.00012263	7.36e-05	0.00407132	2.45e-05
Cellvibrio	0.00181493	0.000956515	0.00100557	0.000392417	0.000539573	0.000564099	0.000515047	0.000907463	0.000539573	0.000269786	0.00125083	0.00171682	0.000858411	0.000882937	0.000686729	0.000858411	0.00115272	0.00139798	0.00137346	0.000662203	0.00110367	0.00100557	0.00127535	0.000318838	0.000784833	0.000956515	0.000858411	0.000760307	0.000760307	0.000416943	0.000882937	0.0012263	0.00174135	0.00367891	0.00137346	0.00250166	0.00149609	0.00137346	0.000931989	0.00125083	0.00134893	0.00154514	0.000907463	0.00262429	0.00174135	0.000686729	0.000588625
Mycoplana	0.00152061	0.00132441	0.000662203	0.00107915	0.00137346	0.000882937	0.000613151	0.000760307	0.00107915	0.000588625	0.0023545	0.00208471	0.0024526	0.00255071	0.00117725	0.00213377	0.0016923	0.00367891	0.00203566	0.000613151	0.000465995	0.00105462	0.0017904	0.000711255	0.000588625	0.000613151	0.000760307	0.000858411	0.000662203	0.000784833	0.000931989	0.0011282	0.00105462	0.00286955	0.00232997	0.00259976	0.00240355	0.0023545	0.00120178	0.00149609	0.00159419	0.00183945	0.00117725	0.00203566	0.00152061	0.000441469	0.00137346
Tepidimonas	0.000441469	0.000367891	0.000515047	0.000171682	0.00012263	0.000515047	0.000318838	0.000416943	0.000343364	0.000318838	0.000343364	0.000416943	4.91e-05	4.91e-05	0.000294312	0.000196208	0.000711255	0.000196208	0.000294312	0.000441469	0.000784833	0.000515047	0.000613151	0.000196208	0.000858411	0.000735781	0.000416943	0.000515047	0.000220734	0.000171682	0.000318838	0.00117725	0.0024526	0.0012263	0.000907463	0.000981041	0.000465995	0.000367891	0.000882937	0.000637677	0.0016923	0.000956515	0.000907463	0.00247713	0.00365438	0.000269786	0.000465995
Pseudochrobactrum	0.000465995	0.000220734	0.000564099	0.000367891	0.000294312	0.000392417	0.00024526	0.000220734	0.000147156	0.000637677	0.000318838	0.00127535	0.000441469	0.000171682	0.000196208	0.000490521	0.000588625	0.000515047	0.000735781	0.000269786	0.00127535	0.000490521	0.000367891	0.000147156	0.000882937	0.000147156	0.000294312	0.000269786	0.000269786	0.000515047	0.00024526	0.000833885	0.00355627	0.000858411	0.000637677	0.000931989	0.00110367	0.000539573	0.000392417	0.000809359	0.00129988	0.000490521	0.00191303	0.00110367	0.000294312	9.81e-05	0.000490521
Trichococcus	0.000711255	0.000981041	0.00304123	0.00110367	0.00107915	0.000981041	0.0022564	0.00107915	0.000833885	0.00117725	0.000637677	0.00232997	0.000858411	0.000956515	0.000294312	0.00120178	0.000760307	0.00100557	0.000956515	0.000809359	0.000956515	0.00331102	0.000907463	0.000809359	0.000564099	0.000392417	0.000735781	0.00213377	0.000367891	0.000490521	0.000465995	0.000833885	0.00198661	0.000833885	0.00134893	0.00284502	0.00259976	0.00171682	0.000613151	0.00137346	0.00147156	0.00120178	0.000931989	0.000833885	0.00350722	0.00294312	0.00129988
Tessaracoccus	0.000392417	0.000490521	0.00350722	0.000515047	0.000515047	0.000686729	0.000907463	0.000392417	0.000564099	0.000220734	0.000416943	0.00166777	0.000465995	0.000269786	0.000343364	0.000318838	0.00024526	0.000220734	0.000294312	0.000441469	0.000907463	0.0030167	0.000637677	0.000343364	0.000294312	0.000294312	0.000539573	0.00115272	0.000784833	0.000269786	0.000171682	0.000318838	0.000416943	0.000539573	0.000441469	0.0022564	0.000686729	0.000539573	0.000269786	0.000711255	0.00024526	0.000269786	0.000171682	0.000833885	0.000637677	0.00174135	0.000735781
Leucobacter	0.000490521	0.000735781	0.00274692	0.000637677	0.00105462	0.000662203	0.00105462	0.00105462	0.000294312	0.000441469	0.000441469	0.00272239	0.00103009	0.000735781	0.000343364	0.00125083	0.000735781	0.000392417	0.000490521	0.000833885	0.00132441	0.00127535	0.000931989	0.000367891	0.00103009	0.00120178	0.000613151	0.00156967	0.000882937	0.00120178	0.000981041	0.00100557	0.0034827	0.000809359	0.00174135	0.00343364	0.00250166	0.00215829	0.000833885	0.00201113	0.00223187	0.000662203	0.000882937	0.0022564	0.00105462	0.000711255	0.000735781
Arsenicicoccus	2.45e-05	0.00024526	7.36e-05	7.36e-05	7.36e-05	0.000171682	0.00012263	0.00012263	4.91e-05	2.45e-05	0.000220734	0.00012263	0.00012263	0.000147156	0.000711255	0.000147156	0.000147156	0.000220734	4.91e-05	0.000147156	0.000956515	0.000196208	0.000147156	2.45e-05	0.00012263	0.000465995	0.00176587	0.000147156	0.00343364	0.000147156	7.36e-05	0.000171682	0.000343364	0.000269786	0.00024526	0.000465995	0.000318838	0.000318838	0.000416943	0.000858411	0.000343364	0.000196208	4.91e-05	9.81e-05	0.000318838	0.000171682	4.91e-05
Luteolibacter	0.00134893	0.000416943	0.000637677	0.000269786	0.000343364	0.000171682	0.000343364	0.000147156	7.36e-05	4.91e-05	0.00196208	0.000809359	0.000981041	0.00127535	0.000564099	0.00156967	0.00103009	0.000367891	0.000318838	0.000294312	0.000637677	7.36e-05	0.000367891	4.91e-05	0.000171682	0.000343364	0.000147156	0.00012263	0.000220734	9.81e-05	0.000392417	0.000465995	0.000588625	0.00331102	0.000784833	0.000515047	0.000294312	0.000662203	0.00024526	0.000515047	0.000588625	0.000171682	0.000269786	0.00144704	0.000269786	0	0.000220734
Methylophaga	0.00024526	0.000196208	0.000196208	0.00012263	0.00012263	0.000220734	9.81e-05	9.81e-05	7.36e-05	0.00012263	0	0	0	0	0	0	0	0	0	0.000171682	0.000147156	0.0012263	0	0	0	0	2.45e-05	0	2.45e-05	0	0	0	0	0	7.36e-05	0	0	0	0	0	0	0	0	0.000171682	9.81e-05	0.00328649	9.81e-05
PSB-M-3	7.36e-05	0.00012263	0.000171682	0.000171682	2.45e-05	9.81e-05	2.45e-05	2.45e-05	0	2.45e-05	7.36e-05	2.45e-05	7.36e-05	2.45e-05	0	9.81e-05	7.36e-05	2.45e-05	4.91e-05	4.91e-05	4.91e-05	0.000490521	0.000441469	9.81e-05	0.000196208	0.000539573	0.000294312	0.000367891	0.000465995	0.000367891	0.000220734	0.000637677	0.000539573	0.000564099	0.000613151	0.00100557	0.000613151	0.000588625	0.000318838	0.000416943	0.000662203	0.000515047	0.000784833	0.00326196	0.00213377	7.36e-05	9.81e-05
Agrococcus	0.00107915	0.0011282	0.00117725	0.00129988	0.00154514	0.00120178	0.00191303	0.00193756	0.00129988	0.000858411	0.00176587	0.00156967	0.00171682	0.00208471	0.00183945	0.00206019	0.00196208	0.00257523	0.00152061	0.00132441	0.00107915	0.00299218	0.00161872	0.000613151	0.000858411	0.00267334	0.00152061	0.00201113	0.00208471	0.00115272	0.00257523	0.00134893	0.00215829	0.00210924	0.00230545	0.0030167	0.00313933	0.00284502	0.00196208	0.0022564	0.00304123	0.00306575	0.00144704	0.00161872	0.000735781	0.00228092	0.00110367
Actinomycetospora	0.00127535	0.00196208	0.000416943	0.000784833	0.000956515	0.00120178	0.00103009	0.00306575	0.000613151	0.000907463	0.000784833	0.000465995	0.000686729	0.000343364	0.00181493	0.000833885	0.00134893	0.00176587	0.000416943	0.000907463	0.000490521	0.000882937	0.000539573	9.81e-05	0.000539573	0.00024526	0.000392417	0.000343364	0.000465995	0.000416943	0.000515047	0.000294312	0.00024526	0.0016923	0.00134893	0.000760307	0.000760307	0.000735781	0.00105462	0.00105462	0.0016923	0.000931989	0.000613151	0.0016923	0.000343364	0.000539573	0.000711255
Fluviicola	0.00132441	0.00012263	0.000147156	9.81e-05	0.000171682	9.81e-05	0.000147156	0.000269786	2.45e-05	0.00012263	0.000416943	0.000613151	0.000318838	0.000318838	0.000269786	0.000220734	0.000882937	0.000318838	0.000196208	7.36e-05	0.000220734	0.00024526	0.000269786	4.91e-05	7.36e-05	0.00161872	0.000171682	4.91e-05	0.000220734	0.000147156	7.36e-05	0.000171682	0.00024526	0.00284502	0.000294312	0.000465995	0.000196208	0.000294312	0.000220734	0.000269786	0.000711255	4.91e-05	7.36e-05	0.000416943	0.000196208	0.000294312	0.000711255
Flavisolibacter	0.000539573	0.000318838	0.00024526	0.000760307	0.000196208	0.000613151	0.000269786	0.000613151	0.000564099	0.000171682	0.000416943	0.000367891	0.00210924	0.000392417	0.000662203	0.000269786	0.000318838	0.000882937	0.000441469	0.000613151	0.000956515	0.000760307	0.000588625	0.000662203	0.000196208	0.000588625	0.00284502	0.000269786	0.000735781	0.00012263	0.000637677	0.000269786	0.00107915	0.00110367	0.000613151	0.000515047	0.00198661	0.000564099	0.000931989	0.000171682	0.000564099	0.00115272	0.000220734	0.000882937	0.00115272	0.000564099	0.000613151
Hydrogenophilus	0.000269786	4.91e-05	4.91e-05	0.00012263	7.36e-05	0.000196208	0.000147156	0.00012263	9.81e-05	9.81e-05	0	0	7.36e-05	4.91e-05	0	7.36e-05	0.000220734	7.36e-05	4.91e-05	4.91e-05	9.81e-05	0	0.000662203	0	0.000171682	0	0	2.45e-05	0	0	0	0	0	2.45e-05	0	2.45e-05	4.91e-05	0.00012263	4.91e-05	0	9.81e-05	4.91e-05	4.91e-05	0.00012263	4.91e-05	9.81e-05	0.00282049
Spirosoma	0.00132441	0.000662203	9.81e-05	0.000515047	0.000490521	0.000269786	0.000196208	0.000588625	0.000515047	0.000171682	0.00129988	0.000367891	0.00230545	0.000907463	0.000613151	0.000318838	0.000613151	0.0011282	0.000416943	0.000613151	0.000441469	0.00012263	0.000196208	0.00024526	0.000809359	0.000220734	0.000588625	0.000196208	0.000441469	0.000490521	0.000784833	0.000588625	0.000441469	0.00277144	0.000931989	0.00129988	0.00125083	0.000981041	0.000858411	0.00103009	0.000539573	0.00100557	0.00024526	0.000882937	0.000416943	4.91e-05	0.000784833
Hydrogenophaga	0.000858411	0.000662203	0.000465995	0.000294312	0.000465995	0.000343364	0.000220734	0.00024526	0.00024526	0.00024526	0.00110367	0.00201113	0.000760307	0.00129988	0.000220734	0.000907463	0.000318838	0.000588625	0.000465995	0.000613151	0.00198661	0.000171682	0.000294312	2.45e-05	0.000147156	0.00186398	0.000981041	0.00024526	0.000588625	0.00012263	0.000416943	0.000196208	0.00103009	0.0011282	0.000416943	0.00139798	0.000343364	0.000907463	0.00024526	0.000392417	0.000343364	0.000564099	0.000294312	0.00274692	0.00100557	0.00012263	0.000269786
Vitreoscilla	0.000171682	0.000220734	0.000613151	0.00012263	0.000343364	0.000833885	0.000367891	0.000907463	0.000294312	0.000318838	7.36e-05	0.00012263	0	0.000147156	0.000294312	0.000147156	0.000760307	4.91e-05	0	0.000367891	0.00137346	0.000662203	0.00024526	0.000196208	0.000613151	0.00024526	0.000147156	0.000416943	0.000171682	0.000147156	0.000294312	0.000343364	0.00272239	0.000441469	0.000441469	0.00103009	0.000294312	0.000539573	0.000907463	0.000637677	0.00166777	0.000343364	0.000416943	0.00267334	0.00215829	0.000465995	0.00024526
Rhizobium	0.000981041	0.000662203	0.000147156	0.00024526	0.000269786	0.000318838	0.000367891	0.000441469	0.000588625	0.000294312	0.000833885	0.000588625	0.000564099	0.000613151	0.000220734	0.000637677	0.000882937	0.00125083	0.000564099	0.000637677	0.000318838	0.000318838	0.000465995	0.000220734	0.000269786	0.000171682	0.000294312	0.000171682	0.000171682	0.000637677	0.000465995	0.000588625	0.000416943	0.00269786	0.000907463	0.000662203	0.000490521	0.000735781	0.000392417	0.000416943	0.000564099	0.000711255	0.000784833	0.000539573	0.000343364	0.000171682	0.000784833
Pseudonocardia	0.000809359	0.000662203	0.000343364	0.000907463	0.000367891	0.000882937	0.000711255	0.00139798	0.000564099	0.000416943	0.000907463	0.000613151	0.00269786	0.000833885	0.00129988	0.00137346	0.00120178	0.00174135	0.0012263	0.000784833	0.00024526	0.000441469	0.000367891	0.000441469	0.00012263	0.000269786	0.000318838	0.000318838	0.00024526	0.00024526	0.000588625	0.000588625	0.000318838	0.000882937	0.000662203	0.000809359	0.0022564	0.000686729	0.00161872	0.00127535	0.00142251	0.000981041	0.000711255	0.000441469	0.00012263	0.000367891	0.000196208
Pseudoalteromonas	0.00257523	0.000490521	0.00024526	9.81e-05	0.000196208	0.000171682	0.000711255	0.00012263	0.000171682	0.000220734	0.000196208	7.36e-05	0	9.81e-05	0	0.000220734	9.81e-05	7.36e-05	0.000269786	0.000809359	0.000294312	0	0.000220734	0	2.45e-05	0	0	9.81e-05	2.45e-05	0	0	0.000220734	2.45e-05	0.000907463	0.000539573	9.81e-05	7.36e-05	0.000392417	4.91e-05	0.00012263	4.91e-05	7.36e-05	2.45e-05	0.000196208	0.000220734	0.000220734	0.000711255
Providencia	4.91e-05	7.36e-05	0	2.45e-05	0	0.000171682	0	4.91e-05	9.81e-05	7.36e-05	9.81e-05	0	0	0	7.36e-05	0	7.36e-05	0	0	0.000269786	0.000171682	0.000515047	0.000343364	0.000171682	0.000318838	0.00012263	0.000171682	0.000367891	0.000343364	0.00024526	0.00247713	0.000833885	0.000343364	0.000269786	0.000343364	0.000392417	0.00024526	0.000318838	0.000416943	0.000147156	0.000220734	0.000392417	0.000367891	0.000171682	0.000343364	0.000196208	0.00012263
Microlunatus	0.000564099	0.00117725	0.000539573	0.00132441	0.000613151	0.00115272	0.00129988	0.00117725	0.000465995	0.000735781	0.00154514	0.000515047	0.00218282	0.000981041	0.00247713	0.00193756	0.00110367	0.00159419	0.00149609	0.000711255	0.0012263	0.0024526	0.000613151	0.000686729	0.00024526	0.000515047	0.000858411	0.000833885	0.000956515	0.000196208	0.00024526	0.000392417	0.000637677	0.000735781	0.0012263	0.000416943	0.0017904	0.00100557	0.0011282	0.00115272	0.0011282	0.000760307	0.000515047	0.000686729	0.000343364	0.00120178	0.000784833
GW-34	0.000196208	4.91e-05	0.00247713	4.91e-05	0.00012263	0.000147156	0.000171682	0.00012263	0.000147156	0.00012263	0	0.000515047	2.45e-05	0	2.45e-05	2.45e-05	0	0	0	0.00024526	0.000171682	0	7.36e-05	0	0	0	0	0	0	2.45e-05	2.45e-05	0	0	2.45e-05	0	0.00100557	2.45e-05	0	0	0	2.45e-05	0	7.36e-05	0.00024526	0.000294312	0.000147156	0.00012263
Pseudanabaena	0.00208471	4.91e-05	0	2.45e-05	7.36e-05	7.36e-05	9.81e-05	7.36e-05	0	2.45e-05	0.000294312	0.000318838	0.000367891	0.000539573	0.000465995	0.000613151	0.000760307	0.000269786	0.000367891	0	0.000196208	0	0	0	0	9.81e-05	0	0	4.91e-05	0	0	0	2.45e-05	0.0024526	4.91e-05	7.36e-05	7.36e-05	0.000220734	9.81e-05	0.000196208	2.45e-05	2.45e-05	0	0.000147156	7.36e-05	0	7.36e-05
Cupriavidus	0.000686729	0.000686729	0.000269786	0.000318838	0.000220734	0.000392417	0.000147156	0.000294312	0.000809359	0.00100557	0.000441469	0.000220734	0.000196208	0.000269786	0.000269786	0.000220734	0.000539573	0.00159419	0.00218282	0.00115272	0.000220734	0.000343364	0.000711255	0.00012263	0.000784833	9.81e-05	0.00012263	9.81e-05	7.36e-05	4.91e-05	0.000171682	0.000490521	0.000196208	0.000564099	0.000882937	0.000441469	0.000269786	0.000686729	0.000294312	0.00012263	0.000588625	0.000784833	0.0022564	0.000318838	0.000171682	0.000784833	0.00240355
Methylotenera	0.0016923	0.000613151	0.000613151	0.000343364	0.000490521	0.000515047	0.000588625	0.000833885	0.000171682	0.000367891	0.00134893	0.00107915	0.000907463	0.000613151	0.000662203	0.000858411	0.000882937	0.000981041	0.000907463	0.000392417	0.00115272	0.000171682	0.000220734	0.00012263	0.000147156	0.00152061	0.000196208	0.00024526	0.000147156	0.000269786	0.00024526	0.000662203	0.00132441	0.00237902	0.000956515	0.000882937	0.000686729	0.000833885	0.000539573	0.000564099	0.000882937	0.000564099	0.000515047	0.0012263	0.000735781	0.000220734	0.00024526
Parasegitibacter	0.00012263	0.00012263	0.000147156	0.00012263	4.91e-05	0.000367891	0.000147156	0.000147156	4.91e-05	0.00012263	4.91e-05	2.45e-05	0	0	7.36e-05	2.45e-05	2.45e-05	2.45e-05	4.91e-05	0.000171682	0.0023545	0	4.91e-05	0.000171682	7.36e-05	0.000220734	0.00127535	9.81e-05	0.000784833	4.91e-05	0.00012263	4.91e-05	0.00115272	7.36e-05	0.000171682	9.81e-05	0.000147156	0.000147156	0.000171682	9.81e-05	7.36e-05	0.00012263	0.000171682	0.000269786	0.000171682	0.000196208	0.000515047
Salana	0	7.36e-05	0.000220734	2.45e-05	0.000196208	0.000269786	0.00024526	0.000147156	0.000196208	0.000318838	9.81e-05	0.00117725	0.00024526	0.00100557	0.000269786	0.000760307	0.00012263	0.00012263	0.000147156	0.000171682	0.00012263	0.0023545	0.000613151	4.91e-05	0.000588625	0.000294312	0.000196208	0.000539573	0.000662203	0.00012263	7.36e-05	0.00012263	0.00012263	4.91e-05	0.000171682	0.000515047	0.00024526	0.000416943	0.00024526	0.00024526	9.81e-05	0.00012263	0.000196208	0.00012263	4.91e-05	0.000220734	0.000171682
Rhodoplanes	0.0011282	0.000588625	0.000269786	0.000367891	0.000392417	0.000416943	0.000416943	0.000637677	0.00024526	0.000711255	0.00228092	0.000662203	0.0016923	0.00120178	0.000931989	0.000907463	0.0011282	0.00191303	0.00166777	0.000833885	0.00142251	0.00024526	0.000515047	9.81e-05	0.00012263	0.000416943	0.000613151	9.81e-05	0.000441469	0.000318838	0.00024526	0.00134893	0.0018885	0.00159419	0.0012263	0.000613151	0.000686729	0.00110367	0.000490521	0.000465995	0.00110367	0.000441469	0.000539573	0.000931989	0.000318838	0.000220734	0.000416943
Dyadobacter	0.000367891	0.000907463	0.000515047	0.000294312	0.000588625	0.000735781	0.00024526	0.000269786	0.000662203	0.000147156	0.00223187	0.00147156	0.0011282	0.0012263	0.000735781	0.00159419	0.00201113	0.00107915	0.000613151	0.000833885	0.000613151	0.000318838	0.000465995	2.45e-05	0.000490521	0.000662203	0.000416943	9.81e-05	0.000343364	0.000367891	0.000416943	0.000490521	0.000367891	0.00125083	0.00100557	0.00120178	0.000588625	0.000981041	0.000465995	0.000931989	0.000760307	0.000588625	0.00024526	0.000564099	0.000343364	0.000294312	0.000269786
Nodosilinea	0.000196208	4.91e-05	9.81e-05	4.91e-05	0.000147156	0.00012263	0.00012263	0.00012263	7.36e-05	9.81e-05	0	2.45e-05	4.91e-05	7.36e-05	4.91e-05	4.91e-05	0	0	0	0.000147156	0.00213377	4.91e-05	2.45e-05	4.91e-05	4.91e-05	0.000392417	0.000343364	2.45e-05	0.000416943	4.91e-05	7.36e-05	2.45e-05	0.000441469	0	2.45e-05	4.91e-05	2.45e-05	2.45e-05	4.91e-05	2.45e-05	0	4.91e-05	7.36e-05	0.000147156	0	0.000147156	0.00012263
Gordonia	0.00012263	0.000196208	0.00210924	4.91e-05	0.000171682	0.000147156	0.00012263	9.81e-05	0.000171682	0	2.45e-05	0.000416943	2.45e-05	0	7.36e-05	0	0	0	4.91e-05	0.00012263	0	0	0	0	0	7.36e-05	0	2.45e-05	4.91e-05	2.45e-05	0	0	2.45e-05	7.36e-05	0	0.000907463	7.36e-05	4.91e-05	2.45e-05	0	0	2.45e-05	7.36e-05	0.00012263	4.91e-05	0.000171682	0.00012263
Flavihumibacter	0.000171682	0.000147156	4.91e-05	4.91e-05	0.00012263	0.000196208	0.000196208	0.00012263	9.81e-05	9.81e-05	9.81e-05	2.45e-05	0	7.36e-05	7.36e-05	7.36e-05	7.36e-05	9.81e-05	2.45e-05	0.000220734	0.00208471	0	2.45e-05	0	9.81e-05	0.000343364	0.00117725	9.81e-05	0.00024526	0	2.45e-05	0.000171682	0.00132441	0.00012263	0.000269786	9.81e-05	0.00012263	0.00012263	4.91e-05	0.000196208	0.00024526	7.36e-05	9.81e-05	0.000416943	0.000269786	4.91e-05	4.91e-05
Adhaeribacter	0.000515047	0.00024526	0.000220734	0.000147156	0.00012263	0.000269786	0.000171682	0.000416943	9.81e-05	0	0.000318838	0.00024526	0.000515047	0.00024526	0.000564099	0.000392417	0.000465995	0.000367891	0.000294312	0.000269786	0.000515047	0.000711255	0.000367891	0.000269786	0.000220734	0.000343364	0.00203566	0.000196208	0.000588625	9.81e-05	0.000269786	0.000441469	0.000833885	0.000588625	0.000441469	0.000367891	0.000588625	0.000171682	0.000711255	0.00024526	0.000416943	0.000318838	0.000171682	0.000613151	0.000367891	0.000441469	0.000269786
Rhodovulum	0.000220734	9.81e-05	0.00193756	2.45e-05	2.45e-05	4.91e-05	4.91e-05	9.81e-05	0.000171682	0.000147156	2.45e-05	0.000171682	7.36e-05	4.91e-05	2.45e-05	2.45e-05	4.91e-05	4.91e-05	0.000147156	0.00012263	0.000269786	0	4.91e-05	0	7.36e-05	0	0.00012263	4.91e-05	4.91e-05	0	2.45e-05	0	9.81e-05	9.81e-05	0.000171682	0.000711255	7.36e-05	7.36e-05	0	2.45e-05	2.45e-05	7.36e-05	0.000269786	9.81e-05	4.91e-05	7.36e-05	4.91e-05
Novosphingobium	0.000588625	0.000637677	0.000613151	0.000490521	0.000490521	0.000343364	0.000343364	0.000441469	0.000171682	0.000220734	0.00171682	0.00142251	0.00103009	0.000760307	0.000416943	0.000858411	0.00105462	0.000956515	0.000931989	0.000416943	0.000441469	0.000490521	0.000490521	0.000171682	0.000220734	0.000711255	0.000637677	0.000416943	0.000662203	0.00191303	0.000465995	0.000809359	0.000907463	0.00134893	0.00132441	0.00176587	0.00105462	0.00105462	0.000564099	0.000613151	0.000858411	0.000858411	0.000833885	0.00134893	0.000711255	0.000392417	0.000392417
Dechloromonas	0.000343364	0.000171682	0.000147156	7.36e-05	9.81e-05	2.45e-05	0.000564099	0.00012263	7.36e-05	7.36e-05	0.000588625	0.00012263	7.36e-05	0.000196208	7.36e-05	0.000269786	0.000147156	0.000171682	0.00012263	0.00024526	0.000220734	7.36e-05	4.91e-05	0	2.45e-05	0.000343364	7.36e-05	2.45e-05	0.000147156	0	0	0.00012263	0.000343364	0.000760307	0.000465995	0.000220734	4.91e-05	7.36e-05	0.00012263	0.000220734	0.000196208	0.00012263	9.81e-05	0.0018885	0.00024526	0	0.000171682
Sphingobium	0.000613151	0.000171682	0.000147156	7.36e-05	9.81e-05	9.81e-05	2.45e-05	0.00012263	0.000196208	0.000147156	0.000294312	7.36e-05	0.000294312	0.000196208	9.81e-05	9.81e-05	0.000171682	0.000269786	0.00012263	0.000220734	0.000147156	0.000294312	0.000171682	9.81e-05	0.00012263	0.000147156	9.81e-05	7.36e-05	0.000220734	7.36e-05	0.00012263	0.000367891	0.000294312	0.00186398	0.000294312	0.000220734	0.000490521	0.000220734	0.000147156	0.000269786	0.000294312	0.000367891	0.000171682	0.000367891	4.91e-05	4.91e-05	2.45e-05
Turicibacter	0.000613151	0.000931989	0.000367891	0.00174135	0.000392417	0.000662203	0.000858411	0.000686729	0.000343364	0.000465995	0.000490521	7.36e-05	0.000833885	0.000147156	0.000637677	0.000367891	0.000735781	0.00100557	0.000220734	0.000269786	0.00166777	9.81e-05	0.000269786	2.45e-05	2.45e-05	0.000147156	0.000147156	0.00024526	0.00024526	0.000196208	2.45e-05	0.000147156	0.000539573	0.000343364	0.000588625	0.000220734	0.00125083	0.000441469	0.000220734	0.00024526	0.000416943	0.000588625	0.000343364	0.000613151	0.000441469	0.000490521	0.000637677
Mycobacterium	0.000588625	0.000711255	0.000490521	0.000515047	0.000490521	0.000662203	0.000294312	0.000833885	0.000392417	0.000343364	0.000784833	0.000294312	0.000711255	0.000931989	0.000564099	0.000564099	0.000809359	0.000833885	0.000515047	0.000956515	0.000539573	0.000367891	0.000343364	0.00012263	0.000392417	0.000416943	0.000564099	0.000441469	0.000318838	0.000294312	0.000318838	0.000760307	0.000441469	0.00142251	0.000858411	0.00174135	0.000956515	0.00127535	0.000711255	0.000686729	0.00129988	0.000735781	0.000465995	0.000735781	0.00024526	0.000318838	0.000809359
Terriglobus	0.000637677	0.000171682	9.81e-05	0.000196208	7.36e-05	0.00024526	9.81e-05	0.00024526	9.81e-05	4.91e-05	7.36e-05	2.45e-05	0.00012263	4.91e-05	0.000196208	0.00012263	0.000147156	0.000196208	9.81e-05	0.000343364	7.36e-05	0.000269786	0.000147156	7.36e-05	4.91e-05	0.000220734	0.00012263	7.36e-05	7.36e-05	0.0016923	0.000196208	0.000220734	0.00024526	0.000833885	0.000220734	0.000171682	0.00024526	0.000294312	0.000318838	0.000318838	0.000294312	9.81e-05	0.000147156	0.000343364	0.00024526	2.45e-05	9.81e-05
Bacteroides	0.000564099	0.000343364	0.00024526	2.45e-05	0.000343364	2.45e-05	0.000809359	0.000171682	0.000147156	9.81e-05	0.000147156	0.000147156	2.45e-05	9.81e-05	2.45e-05	9.81e-05	2.45e-05	0.000515047	0.000294312	0.000588625	7.36e-05	9.81e-05	0.000294312	2.45e-05	0.00012263	7.36e-05	0.00012263	7.36e-05	4.91e-05	9.81e-05	4.91e-05	0.000196208	0	0.000760307	0.000833885	0.000294312	9.81e-05	0.000809359	4.91e-05	0.000171682	0.000196208	0.000196208	0.00024526	0.000515047	9.81e-05	0.000294312	0.0016923
Oceanobacillus	9.81e-05	0	4.91e-05	4.91e-05	4.91e-05	4.91e-05	7.36e-05	2.45e-05	0	4.91e-05	0	0	0	0	0	0	0	0	0	2.45e-05	2.45e-05	0.000490521	0	0	0	0	0	0	0	0	0	0	0	0	0	0	0	0	0	0	0	0	0	2.45e-05	0.00012263	0.00166777	0.00012263
Erythromicrobium	0.000220734	0.000196208	0.000220734	0.00012263	0.00012263	0.000147156	0.000171682	9.81e-05	0.000171682	0.000171682	0	4.91e-05	4.91e-05	2.45e-05	0.000147156	4.91e-05	4.91e-05	0.000220734	4.91e-05	0.000465995	0.00166777	9.81e-05	4.91e-05	7.36e-05	0.000171682	0.000171682	0.000588625	0.000147156	0.000294312	7.36e-05	0	0.000343364	0.000735781	0.00024526	0.000171682	0.000564099	0.000147156	0.000392417	0.000171682	0.00012263	0.000147156	0.000367891	2.45e-05	0.000171682	0.000171682	0	4.91e-05
Rhodobacter	0.00107915	0.000564099	0.00110367	0.000367891	0.000441469	0.000441469	0.000441469	0.000416943	0.000662203	0.000367891	0.00149609	0.00156967	0.000931989	0.00110367	0.000784833	0.00137346	0.000686729	0.000637677	0.000735781	0.000367891	0.000711255	0.000171682	0.000735781	0.000269786	0.000269786	0.000833885	0.000735781	0.000294312	0.000515047	0.000220734	0.000343364	0.000564099	0.000809359	0.00154514	0.00107915	0.00156967	0.000637677	0.00107915	0.000564099	0.000760307	0.000760307	0.000465995	0.000392417	0.00166777	0.000784833	0.000367891	0.000392417
Candidatus Portiera	0	0	4.91e-05	0	0.000564099	0	0	0	0	4.91e-05	0	2.45e-05	0	0.000490521	2.45e-05	4.91e-05	0	0	9.81e-05	0	0	9.81e-05	0	0	9.81e-05	0	0.00012263	0.000171682	4.91e-05	2.45e-05	0	4.91e-05	2.45e-05	4.91e-05	4.91e-05	0.00012263	2.45e-05	0.00161872	2.45e-05	2.45e-05	0.000220734	2.45e-05	0.000171682	0	0	0	0
Myroides	0	4.91e-05	0	7.36e-05	4.91e-05	0	2.45e-05	0	0	0	0.00012263	0	0	0	0	0	4.91e-05	0	0	2.45e-05	0.000171682	0.00161872	0.000220734	0	0	0.000196208	0.000171682	0.000171682	9.81e-05	0.000735781	0.000196208	0.000294312	0.000613151	0.000269786	0.000269786	0.000269786	0.000171682	0.000196208	0.000171682	0.000171682	0.000196208	0.000220734	0.00012263	4.91e-05	2.45e-05	0.00105462	0
Steroidobacter	0.000171682	9.81e-05	0.000220734	4.91e-05	9.81e-05	7.36e-05	9.81e-05	9.81e-05	0	2.45e-05	0.000441469	0.000392417	0.000564099	0.000441469	0.000490521	0.000318838	0.000613151	0.000490521	0.000833885	0.000515047	0.00110367	2.45e-05	4.91e-05	0	0	0	4.91e-05	0	4.91e-05	7.36e-05	0	0.000515047	0.00161872	0.00012263	0.000196208	0.000171682	2.45e-05	0	0	0	2.45e-05	2.45e-05	0.000147156	2.45e-05	0	2.45e-05	2.45e-05
Skermanella	0.000294312	0.000318838	0.000318838	0.000613151	0.000318838	0.000564099	0.000220734	0.000392417	7.36e-05	0.000343364	0.000588625	0.000392417	0.00159419	0.000465995	0.00100557	0.000465995	0.000515047	0.000441469	0.000465995	0.000490521	0.000318838	0.000490521	0.00012263	9.81e-05	0.00012263	0.000269786	0.000367891	0.000441469	0.000367891	0.00012263	0.000171682	0.000196208	0.000196208	0.000490521	0.000220734	0.000343364	0.00110367	0.000539573	0.000662203	0.00024526	0.000367891	0.000269786	0.000416943	0.000441469	0.00024526	0.000515047	0.000147156
Leadbetterella	0.000318838	0.000367891	0.00156967	0.000147156	0.000147156	0.00024526	0.000490521	0.00024526	0.00012263	0.000171682	0.000343364	0.000637677	0.00012263	0.000196208	0.00024526	0.000171682	0.000147156	0.00024526	9.81e-05	0.000196208	0.000343364	0.000220734	0.00012263	4.91e-05	0.000147156	0.000318838	0.000147156	9.81e-05	4.91e-05	0.00012263	7.36e-05	0.000269786	0.000416943	0.000441469	0.000441469	0.00152061	0.000515047	0.000588625	0.000343364	0.000318838	0.000416943	0.000416943	0.000269786	0.00142251	0.000833885	9.81e-05	0.00012263
Cytophaga	0.000564099	0.000147156	0.000147156	4.91e-05	0	9.81e-05	9.81e-05	0	0	0	0.000171682	0.000343364	0.000147156	0.00012263	9.81e-05	0.00012263	7.36e-05	2.45e-05	7.36e-05	0	7.36e-05	0.000171682	0.00024526	7.36e-05	0.00012263	0.000318838	0.000147156	9.81e-05	7.36e-05	7.36e-05	0.000318838	0.000220734	0.000343364	0.00154514	0.00024526	0.000735781	0.000490521	0.00024526	0.000318838	0.000294312	0.00024526	0.000343364	0.00024526	0.000367891	0.000613151	0	7.36e-05
Erysipelothrix	0.000147156	9.81e-05	0.000441469	0.000196208	0.000294312	7.36e-05	0.00147156	7.36e-05	0.00012263	0.000171682	0.000171682	0.000637677	9.81e-05	0.000269786	0.000171682	0.000196208	0.000220734	0.000171682	0.000318838	0.000147156	0.000392417	0.000171682	7.36e-05	0.00012263	2.45e-05	2.45e-05	4.91e-05	0.00012263	7.36e-05	2.45e-05	4.91e-05	2.45e-05	0.00024526	0.000147156	0.000196208	0.000760307	0.00012263	0.000318838	7.36e-05	0.000392417	0.000171682	9.81e-05	0.000171682	0.000318838	0.000343364	0.000220734	0.000196208
Ochrobactrum	0.00139798	0.000465995	0.000171682	4.91e-05	0.000196208	0.000367891	0.000147156	0.000515047	0.000662203	0.000416943	0.000343364	0.00012263	0.000220734	9.81e-05	0.000171682	0.000171682	0.000416943	0.000637677	0.00117725	0.000858411	0.000294312	0.000171682	0.000515047	7.36e-05	0.000465995	0.000294312	0.00024526	0.000147156	7.36e-05	0.000147156	0.000294312	0.000367891	0.000392417	0.000735781	0.000784833	0.000539573	0.000367891	0.000564099	0.000343364	0.000465995	0.000588625	0.000686729	0.00105462	0.000490521	0.000269786	0.000416943	0.00147156
Sphingopyxis	0.000294312	0.000735781	0.000318838	0.000196208	0.000367891	0.000318838	0.000441469	0.000343364	0.000318838	0.000367891	0.00144704	0.000686729	0.00103009	0.000735781	0.000662203	0.000735781	0.000564099	0.00115272	0.000564099	0.00024526	0.000294312	0.000220734	0.000711255	7.36e-05	0.00024526	0.000147156	0.000441469	0.000294312	0.000294312	0.00024526	0.00012263	0.000294312	0.000465995	0.000613151	0.000931989	0.000858411	0.000564099	0.000833885	0.000441469	0.000515047	0.000686729	0.000416943	0.000220734	0.000588625	0.000416943	0.00012263	0.000465995
Luteibacter	0.000515047	9.81e-05	0.000465995	0	0.000196208	0.000147156	4.91e-05	0.000147156	0.00012263	0.000147156	7.36e-05	0.000416943	0.000147156	0.00012263	0.000220734	2.45e-05	4.91e-05	0.000269786	0.000196208	0.00012263	2.45e-05	0.000147156	0.000220734	0.000147156	9.81e-05	0.000171682	0.00012263	0.00024526	0.000147156	0.000147156	0.000171682	0.000318838	0.000318838	0.000956515	0.000171682	0.00144704	0.00024526	0.000367891	0.000294312	0.00012263	0.000294312	0.000392417	0.000343364	0.000147156	2.45e-05	2.45e-05	7.36e-05
Luteimonas	0.000809359	0.000490521	0.00117725	0.000515047	0.000441469	0.000686729	0.000441469	0.00100557	0.000392417	0.000416943	0.000760307	0.000931989	0.0011282	0.000564099	0.000784833	0.000784833	0.000858411	0.000809359	0.000564099	0.000662203	0.000882937	0.00110367	0.00137346	0.000515047	0.000392417	0.000711255	0.000416943	0.00142251	0.000662203	0.000367891	0.000833885	0.000490521	0.000858411	0.00125083	0.00103009	0.00144704	0.0011282	0.00110367	0.000907463	0.000981041	0.00127535	0.000907463	0.00103009	0.000833885	0.000662203	0.000588625	0.00100557
Pseudoxanthomonas	0.000539573	0.000858411	0.000416943	0.000416943	0.000416943	0.000465995	0.000294312	0.000490521	0.000441469	0.000269786	0.00142251	0.000760307	0.00107915	0.000711255	0.000465995	0.000686729	0.000416943	0.000833885	0.000539573	0.000196208	0.000465995	0.000465995	0.000564099	0.000171682	0.000392417	0.000343364	0.000465995	0.000318838	0.000588625	0.000220734	0.000269786	0.000392417	0.000711255	0.00110367	0.00117725	0.000956515	0.00100557	0.0012263	0.000367891	0.000416943	0.000588625	0.000515047	0.000294312	0.000981041	0.000564099	0.000196208	0.000662203
Bdellovibrio	0.000637677	4.91e-05	0.000147156	9.81e-05	2.45e-05	7.36e-05	0.000588625	0.000171682	0.000220734	4.91e-05	0.000392417	9.81e-05	0.000147156	0.000220734	0.00012263	0.000147156	0.000294312	0.000515047	2.45e-05	0.000196208	0.000662203	0.000196208	0.000196208	9.81e-05	0.000269786	0.000760307	0.000367891	7.36e-05	0.000294312	0.000392417	0.000343364	0.000196208	0.000613151	0.00139798	0.000269786	0.000416943	0.000392417	0.000318838	0.000416943	0.000367891	0.000465995	0.000637677	0.00012263	0.000760307	0.000367891	7.36e-05	0.000220734
Agrobacterium	0.000564099	0.00024526	9.81e-05	0.000196208	0.000147156	0.000147156	4.91e-05	0.000171682	2.45e-05	0.000171682	0.000196208	0.000269786	0.000269786	9.81e-05	0.000147156	0.000196208	0.00024526	0.000294312	0.000220734	0.00024526	0.000147156	0.000147156	0.000318838	4.91e-05	0.000294312	0.000318838	0.00012263	0.00024526	0.000196208	0.000515047	0.00024526	0.000490521	0.000294312	0.00139798	0.000367891	0.000392417	0.000367891	0.000171682	0.00024526	0.000294312	0.000343364	0.000490521	0.00024526	0.000711255	9.81e-05	0.000171682	0.000220734
Tissierella_Soehngenia	7.36e-05	2.45e-05	9.81e-05	0	4.91e-05	2.45e-05	0.000196208	0	0	0	0	9.81e-05	0	9.81e-05	4.91e-05	7.36e-05	7.36e-05	0	0	0	0	0.000416943	0.000171682	9.81e-05	0.000294312	0.000367891	0.00024526	0.000147156	7.36e-05	0.000147156	0.000220734	0.000392417	0.000367891	0.000613151	0.000441469	0.000392417	0.000465995	0.000465995	0.000465995	0.000416943	0.000441469	0.000367891	0.000220734	0.00139798	0.00125083	0	0
Burkholderia	0.000662203	0.000564099	0.000539573	0.00024526	0.000294312	0.000515047	0.000416943	0.00117725	0.000588625	0.000613151	0.000662203	0.000588625	0.000515047	0.000269786	0.000490521	0.000515047	0.00115272	0.000760307	0.000392417	0.000416943	0.000220734	0.000392417	0.000269786	0.000171682	0.000269786	9.81e-05	0.00024526	0.000269786	4.91e-05	9.81e-05	0.000269786	0.000392417	0.000171682	0.000784833	0.000637677	0.00137346	0.000613151	0.000711255	0.000588625	0.000392417	0.00100557	0.000564099	0.000343364	0.00115272	0.000294312	0.000564099	0.000196208
Sarcina	0.00024526	0.000441469	0.00137346	0.000220734	0.000490521	0.000343364	0.000269786	0.000269786	0.000539573	0.000760307	0.000269786	0.000539573	0.000196208	0.000269786	9.81e-05	2.45e-05	0.00012263	0.000686729	0.000416943	0.000564099	0.000294312	0.000147156	0.000147156	0.00024526	4.91e-05	4.91e-05	2.45e-05	9.81e-05	0.00012263	4.91e-05	0.000539573	0.000343364	0.000416943	0.000294312	0.000760307	0.0011282	0.000343364	0.000416943	0.00024526	0.000196208	0.000343364	0.000441469	0.000490521	0.000367891	0.000662203	0.00024526	0.000220734
Williamsia	0.000294312	2.45e-05	0.00012263	7.36e-05	4.91e-05	4.91e-05	0	2.45e-05	0	0	0.00012263	0.00012263	4.91e-05	4.91e-05	2.45e-05	4.91e-05	9.81e-05	0.000465995	0	0	0	7.36e-05	0.000171682	0.000147156	0.00024526	7.36e-05	0.000171682	7.36e-05	4.91e-05	9.81e-05	0	0.00012263	0.000196208	0.00134893	0.00012263	0.000343364	0.000318838	0.000367891	0.000196208	0.000171682	9.81e-05	0.000294312	4.91e-05	0.000147156	2.45e-05	0	0
Beijerinckia	0.000931989	0.000760307	0.000392417	0.000490521	0.000564099	0.000367891	0.000515047	0.000858411	0.000490521	0.000613151	0.000564099	0.000196208	0.000294312	0.000367891	0.000564099	0.000637677	0.000858411	0.000637677	0.000515047	0.000465995	0.000392417	0.000220734	0.000367891	0.000196208	0.000318838	9.81e-05	0.000220734	0.00024526	0.000294312	0.000981041	0.000465995	0.000637677	0.000318838	0.00103009	0.000760307	0.000784833	0.000760307	0.000637677	0.000686729	0.000760307	0.00134893	0.00100557	0.000515047	0.00100557	0.000539573	0.000171682	0.000220734
Epulopiscium	7.36e-05	4.91e-05	0	2.45e-05	9.81e-05	7.36e-05	2.45e-05	0	0.000392417	2.45e-05	0.00012263	4.91e-05	2.45e-05	9.81e-05	0	4.91e-05	0.000465995	0.00132441	2.45e-05	2.45e-05	2.45e-05	2.45e-05	4.91e-05	0	0	0.00012263	0	4.91e-05	7.36e-05	4.91e-05	7.36e-05	0	2.45e-05	2.45e-05	2.45e-05	4.91e-05	0	0.00012263	9.81e-05	0	2.45e-05	0.000490521	2.45e-05	0.000171682	4.91e-05	2.45e-05	2.45e-05
Aeromicrobium	0.000269786	0.000171682	0.000343364	0.000147156	0.00012263	7.36e-05	0.000147156	0.000196208	9.81e-05	4.91e-05	0.000171682	0.000269786	0.000147156	0.000343364	0.000147156	0.000367891	0.000343364	0.000515047	0.00012263	0.000269786	0.000196208	0.000220734	0.000294312	0.000196208	0.000147156	0.000343364	0.000196208	0.000294312	0.000196208	0.00132441	4.91e-05	0.000515047	0.000294312	0.000833885	0.000441469	0.000588625	0.000416943	0.000465995	0.000171682	0.000392417	0.000343364	0.00024526	0.000171682	0.000220734	0.00012263	4.91e-05	0.00012263
Truepera	0.000343364	0.000343364	0.00024526	0.00115272	0.000269786	0.000637677	0.000367891	0.000711255	0.000318838	0.00024526	0.000269786	0.000171682	0.000637677	0.000343364	0.00110367	0.000343364	0.000392417	0.00024526	0.00024526	0.000711255	0.000956515	0.000735781	0.000588625	0.00103009	0.000441469	0.000367891	0.00117725	0.000711255	0.000465995	0.000147156	0.000662203	0.000515047	0.000662203	0.000711255	0.000833885	0.000686729	0.00129988	0.000784833	0.000858411	0.000613151	0.000686729	0.00103009	0.000367891	0.000490521	0.000465995	0.000318838	0.00103009
Opitutus	0.000760307	2.45e-05	2.45e-05	0	9.81e-05	0	9.81e-05	2.45e-05	2.45e-05	4.91e-05	0.000318838	0.00024526	0.000416943	0.000343364	0.000196208	0.000269786	0.000465995	0.000367891	0.000294312	0.000147156	0.000539573	0	7.36e-05	0	0	0.00012263	0.000147156	2.45e-05	4.91e-05	7.36e-05	7.36e-05	0.000294312	0.000490521	0.00129988	7.36e-05	2.45e-05	0.000147156	0.000269786	0	0.00012263	7.36e-05	0	7.36e-05	0.000196208	9.81e-05	0	4.91e-05
Peredibacter	7.36e-05	0.000171682	7.36e-05	2.45e-05	7.36e-05	7.36e-05	0.000147156	0.000171682	7.36e-05	9.81e-05	0.000220734	2.45e-05	0.000196208	7.36e-05	7.36e-05	7.36e-05	0.000147156	4.91e-05	9.81e-05	7.36e-05	0.000147156	4.91e-05	2.45e-05	0.00012263	2.45e-05	0.00129988	0.000147156	0.000147156	0.000147156	4.91e-05	7.36e-05	0.000196208	0.000269786	0.000318838	0.000196208	0.000196208	9.81e-05	0.00024526	9.81e-05	0.00012263	0.000269786	9.81e-05	0.00012263	0.000367891	0.000171682	4.91e-05	0
Guggenheimella	7.36e-05	4.91e-05	0.00129988	9.81e-05	7.36e-05	7.36e-05	4.91e-05	0.00012263	7.36e-05	4.91e-05	0	0.000367891	0	0	0	0	0	0	0	9.81e-05	7.36e-05	7.36e-05	4.91e-05	0	4.91e-05	0	2.45e-05	0	0	0	0	4.91e-05	4.91e-05	4.91e-05	4.91e-05	0.000833885	4.91e-05	7.36e-05	0	0	7.36e-05	0	0	0.000171682	0.000171682	2.45e-05	4.91e-05
Carnobacterium	0.000196208	0.000784833	0.000711255	0.000147156	0.00024526	0.000269786	0.000343364	0.000147156	0.000294312	0.000171682	0.000833885	0.00125083	0.000441469	0.000196208	0.000416943	0.000735781	0.000367891	0.000515047	0.000637677	0.000171682	0.000269786	0.000515047	0.000662203	9.81e-05	0.000465995	0.000269786	7.36e-05	0.000735781	0.000220734	0.000220734	0.000196208	0.000465995	0.000294312	0.000294312	0.00127535	0.00127535	0.000515047	0.000392417	0.000343364	0.000269786	0.000196208	0.000294312	0.000367891	0.00024526	0.000196208	0.000343364	0.000515047
Mesorhizobium	0.000809359	0.000588625	0.000613151	0.000318838	0.000294312	0.000318838	0.000269786	0.000539573	0.000711255	0.000392417	0.00125083	0.000735781	0.00120178	0.000956515	0.000711255	0.000882937	0.000784833	0.00125083	0.000882937	0.000613151	0.000662203	0.000220734	0.000539573	9.81e-05	0.00012263	0.00012263	0.00024526	0.000294312	0.000269786	0.00012263	0.00012263	0.000539573	0.000833885	0.0011282	0.000662203	0.000711255	0.000760307	0.000416943	0.000515047	0.000367891	0.000613151	0.000539573	0.000515047	0.000392417	0.000171682	0.00024526	0.000956515
Caulobacter	0.000441469	0.000196208	0.000220734	0.00012263	0.00012263	9.81e-05	0.000147156	0.000196208	7.36e-05	7.36e-05	0.000294312	0.000269786	9.81e-05	0.000220734	7.36e-05	0.000220734	0.000294312	0.000416943	0.000147156	0.000147156	0.000171682	0.000294312	7.36e-05	7.36e-05	0.00012263	0.000196208	0.00012263	0.00012263	0.000220734	9.81e-05	9.81e-05	0.000269786	0.000220734	0.00120178	0.000196208	0.000588625	0.000343364	0.000269786	0.00012263	0.000294312	0.000465995	0.000441469	0.00024526	0.000441469	0.000147156	4.91e-05	2.45e-05
Amaricoccus	0.000269786	0.000392417	0.00024526	0.000343364	0.000220734	0.000220734	0.000269786	0.000294312	0.00024526	0.000196208	0.000490521	0.000367891	0.000735781	0.000588625	0.000343364	0.000907463	0.000318838	0.000367891	0.000220734	0.000441469	0.00120178	0.000784833	0.000735781	0.000196208	0.000147156	0.000735781	0.00110367	0.000392417	0.00107915	7.36e-05	9.81e-05	0.000343364	0.000392417	0.000392417	0.000220734	0.000465995	0.000416943	0.000564099	0.000196208	0.000539573	0.000515047	0.00024526	0.000171682	0.000662203	0.000392417	0.000220734	0.000294312
Faecalibacterium	0.000196208	0.00012263	4.91e-05	0	0	2.45e-05	9.81e-05	0	2.45e-05	0.000171682	0.00012263	2.45e-05	7.36e-05	0	0	0	0.00012263	0	0.000147156	0.000564099	0	0	4.91e-05	2.45e-05	0	0	2.45e-05	9.81e-05	0	2.45e-05	0	0.000196208	0	4.91e-05	0.000147156	2.45e-05	7.36e-05	0.00012263	7.36e-05	0	2.45e-05	4.91e-05	7.36e-05	0	0	2.45e-05	0.00117725
Nitrospira	0.000465995	0.000196208	0.000147156	4.91e-05	0.000171682	4.91e-05	0.000416943	9.81e-05	0.00012263	7.36e-05	0.000515047	0.000662203	0.000662203	0.000981041	0.000686729	0.000662203	0.000564099	0.000588625	0.000515047	0.0011282	0.000833885	0.00012263	4.91e-05	0	4.91e-05	4.91e-05	9.81e-05	0	4.91e-05	9.81e-05	0	0.00115272	0.000882937	0.000539573	0.000171682	9.81e-05	0.00012263	0.000220734	4.91e-05	0.000147156	0.000171682	0.000147156	7.36e-05	0.000269786	7.36e-05	4.91e-05	0.000196208
Rubellimicrobium	0.000490521	0.000515047	0.00024526	0.000833885	0.000196208	0.000294312	0.000147156	0.000343364	0.000318838	9.81e-05	0.000196208	0.000294312	0.0011282	0.00012263	0.000367891	0.00012263	0.000196208	0.000588625	0.000220734	0.000269786	0.000637677	0.000441469	0.000220734	0.000392417	0.000269786	0.000392417	0.000686729	0.000343364	0.000318838	0.000343364	0.000392417	0.000392417	0.000564099	0.000490521	0.000515047	0.000343364	0.00100557	0.000392417	0.000367891	0.000318838	0.000416943	0.000809359	0.00024526	0.000907463	0.000539573	0.000367891	0.000637677
Codium	0	0	0	0	0.000637677	0	0	0	0	0	0	0	0	0.000981041	0	0	0	0	0	0	0	4.91e-05	0.000147156	2.45e-05	0	4.91e-05	0	4.91e-05	2.45e-05	2.45e-05	2.45e-05	0	0	0.00012263	4.91e-05	0	4.91e-05	0.00105462	4.91e-05	4.91e-05	0.00012263	2.45e-05	0	0	2.45e-05	0.000147156	0.000196208
Rheinheimera	9.81e-05	0.000196208	0.000196208	0.000147156	4.91e-05	0.000196208	0.000196208	0.000294312	0.00012263	0.000220734	2.45e-05	7.36e-05	2.45e-05	0	0.00012263	0	0.000147156	0.000147156	0.00012263	7.36e-05	0.000343364	7.36e-05	0.000416943	4.91e-05	0.000294312	0.00105462	0.000171682	0.000318838	0.000147156	2.45e-05	0.00012263	0.000220734	0.000662203	0.000220734	0.00024526	0.000318838	0.000196208	9.81e-05	0.000220734	0.000220734	0.000294312	0.000367891	0.000220734	0.000269786	0.000637677	0.00012263	0.000539573
Hyphomicrobium	0.000318838	0.000343364	0.000171682	0.000294312	0.000392417	0.000147156	0.000441469	0.000367891	0.000220734	0.000318838	0.00103009	0.000269786	0.000465995	0.000539573	0.000343364	0.000515047	0.000416943	0.000515047	0.000416943	0.000441469	0.000686729	0.00012263	0.000220734	2.45e-05	4.91e-05	0.000269786	0.000392417	9.81e-05	0.00024526	9.81e-05	2.45e-05	0.00024526	0.000318838	0.000392417	0.000564099	0.000294312	0.000196208	0.000465995	0.000147156	0.000294312	0.000318838	0.000269786	0.00012263	0.000564099	0.000147156	9.81e-05	0.000147156
Rudanella	0.000392417	4.91e-05	2.45e-05	9.81e-05	0	9.81e-05	4.91e-05	0	2.45e-05	4.91e-05	7.36e-05	4.91e-05	0.000196208	0	0	7.36e-05	4.91e-05	0.000147156	0.000171682	0	4.91e-05	4.91e-05	0	0.00012263	0.000171682	4.91e-05	4.91e-05	4.91e-05	0	7.36e-05	0.000269786	2.45e-05	9.81e-05	0.00103009	9.81e-05	4.91e-05	0.000416943	9.81e-05	0.00024526	0.000196208	9.81e-05	7.36e-05	0.000220734	2.45e-05	4.91e-05	0	4.91e-05
Nitrosovibrio	0.000809359	0	0	0	2.45e-05	2.45e-05	2.45e-05	4.91e-05	0	7.36e-05	0.000343364	0.000196208	0.000220734	0.00024526	0.00024526	0.000196208	0.000269786	0.00024526	0.000318838	0.000220734	0.00012263	4.91e-05	0	0	0	4.91e-05	0	0	4.91e-05	0	0	9.81e-05	0.000220734	0.00100557	0	0	4.91e-05	4.91e-05	2.45e-05	0	0	2.45e-05	4.91e-05	4.91e-05	2.45e-05	0.000147156	2.45e-05
Chroococcidiopsis	0.000196208	0.00012263	9.81e-05	0.00100557	9.81e-05	0.00012263	0.00012263	0.000367891	0.000171682	0.000171682	9.81e-05	0	0.000784833	9.81e-05	0.000269786	2.45e-05	0.000171682	4.91e-05	0.000171682	0.000171682	2.45e-05	9.81e-05	4.91e-05	4.91e-05	2.45e-05	4.91e-05	0.000196208	2.45e-05	0	7.36e-05	4.91e-05	0	4.91e-05	9.81e-05	9.81e-05	4.91e-05	0.000588625	0	0.000269786	7.36e-05	0.000269786	0.00012263	0.000147156	4.91e-05	7.36e-05	0.00012263	0.000147156
Phenylobacterium	0.000416943	0.000220734	0.000220734	0.000269786	0.000171682	0.000269786	7.36e-05	7.36e-05	0.000196208	7.36e-05	0.000662203	0.000490521	0.000588625	0.000662203	0.000465995	0.000490521	0.000539573	0.000931989	0.000784833	0.000490521	0.000490521	0.00012263	0.000343364	4.91e-05	0.000147156	9.81e-05	0.000220734	0.000147156	0.00012263	7.36e-05	0.00012263	0.000416943	0.000515047	0.000981041	0.000392417	0.000392417	0.000220734	0.000343364	0.000490521	0.000269786	0.000318838	0.000318838	0.000392417	0.000588625	0.000196208	0.000171682	0.00024526
Brevundimonas	0.000147156	0.000147156	0.000343364	0.000171682	0.000171682	0.00024526	0.000441469	0.000318838	0.000318838	0.000147156	0.00012263	0.000294312	0.000171682	0.00012263	7.36e-05	0.000196208	0.000196208	0.000147156	7.36e-05	0.000196208	0.000441469	9.81e-05	0.000147156	0.000147156	7.36e-05	0.000196208	7.36e-05	0.000294312	4.91e-05	0.000147156	0.00024526	0.000171682	0.000343364	0.000220734	0.000343364	0.000588625	0.000196208	0.000196208	0.000196208	0.000367891	0.000465995	0.000220734	0.000343364	0.000956515	0.000858411	7.36e-05	0.000196208
Niabella	2.45e-05	0	7.36e-05	4.91e-05	0.000220734	0.000171682	9.81e-05	0.00024526	7.36e-05	0	0	0	7.36e-05	0.000220734	0.00012263	0	0.000686729	0	0	2.45e-05	0.00012263	0.000147156	4.91e-05	4.91e-05	0.000465995	0.00024526	2.45e-05	0.000147156	0.00012263	7.36e-05	0.00024526	0.000171682	0.000343364	0.00024526	0.000171682	0.00024526	0.00024526	0.000441469	0.000392417	0.000196208	0.000956515	0.00024526	0.00012263	0.000220734	0.000147156	0	9.81e-05
Gemmata	0.00024526	0.000171682	0	0.000147156	0.000392417	0.00024526	0.000147156	0.00024526	0.000220734	2.45e-05	0.000686729	0.000147156	0.000490521	0.000490521	0.000588625	0.000858411	0.000343364	0.000343364	0.000441469	0.000465995	0.000588625	4.91e-05	0.000490521	4.91e-05	0	0.000367891	0.000343364	7.36e-05	0.000564099	9.81e-05	0.000392417	0.000686729	0.000956515	0.000564099	0.00024526	9.81e-05	0.000343364	0.000416943	0.000269786	0.000441469	0.00024526	2.45e-05	0.000147156	0.000441469	0.00012263	4.91e-05	9.81e-05
Facklamia	0.000196208	0.000196208	0.000367891	0.000294312	0.000465995	7.36e-05	0.000588625	0.000318838	0.000269786	9.81e-05	0	0.000147156	0.000441469	0.000269786	4.91e-05	0.000220734	4.91e-05	0	0.000196208	7.36e-05	0.000465995	0.000269786	0.000147156	7.36e-05	9.81e-05	7.36e-05	7.36e-05	7.36e-05	9.81e-05	0.00012263	0	0.000220734	0.000760307	0.000196208	0.00012263	0.000515047	0.000882937	0.000613151	2.45e-05	0.000196208	0.000318838	4.91e-05	0.000171682	0.000907463	0.000220734	9.81e-05	0.000294312
Uliginosibacterium	0.000465995	0.000147156	0.00012263	2.45e-05	4.91e-05	4.91e-05	2.45e-05	4.91e-05	4.91e-05	0	0.00024526	0.000147156	0.00012263	7.36e-05	0	9.81e-05	4.91e-05	7.36e-05	4.91e-05	0.000294312	0.00024526	2.45e-05	7.36e-05	0	2.45e-05	0.000147156	2.45e-05	2.45e-05	4.91e-05	0	0	0.000171682	0.000196208	0.000882937	0.000171682	0.000220734	7.36e-05	0.000343364	9.81e-05	9.81e-05	4.91e-05	2.45e-05	2.45e-05	0.000539573	9.81e-05	7.36e-05	0
Lutibacterium	4.91e-05	0.000171682	0.000196208	0.000367891	0.000367891	9.81e-05	0.000220734	0.000147156	0.00012263	2.45e-05	0.000613151	0.000343364	0.000882937	0.000465995	0.000392417	0.000588625	0.000465995	0.000465995	0.000294312	4.91e-05	7.36e-05	0.000147156	0.000196208	7.36e-05	0.000147156	7.36e-05	4.91e-05	0.000147156	0.000147156	0.00012263	2.45e-05	0.000196208	0.00024526	0.000416943	0.000269786	0.000392417	0.000613151	0.000588625	0.000318838	0.000392417	0.000367891	0.000147156	0.000147156	0.000539573	0.000392417	9.81e-05	0.000269786
Lupinus	0.000809359	4.91e-05	0	7.36e-05	2.45e-05	4.91e-05	9.81e-05	0.000147156	0	0	4.91e-05	0	9.81e-05	4.91e-05	0.000882937	0.000147156	0.000196208	0.000490521	0.000196208	0.00024526	2.45e-05	7.36e-05	2.45e-05	0	9.81e-05	0	0	4.91e-05	7.36e-05	0.000539573	0	0	0	0.000220734	4.91e-05	7.36e-05	2.45e-05	0.000416943	0	0	4.91e-05	2.45e-05	0.00024526	0	2.45e-05	0.00024526	0.000196208
Prochlorococcus	0	0	0	0	4.91e-05	0	0	0	0	0	0	0	0	2.45e-05	0	0	0	0	0	0	0	0	0	0	2.45e-05	0	0	4.91e-05	2.45e-05	0	2.45e-05	0	2.45e-05	0	0	7.36e-05	0	0.000858411	7.36e-05	0	2.45e-05	0	0	0	0	0	0
Paenibacillus	0.000416943	0.000441469	0.000367891	0.000196208	0.000147156	7.36e-05	0.000564099	0.000637677	0.000220734	0.000147156	0.000220734	9.81e-05	0.000294312	0.00012263	0.00012263	0.000343364	0.000318838	0.000711255	0.000490521	0.000343364	0.00012263	0.000367891	0.000220734	0.00012263	0.000196208	0.000833885	0.000662203	0.000564099	0.000294312	0.000294312	0.000392417	0.000490521	0.000392417	0.000858411	0.000662203	0.000637677	0.000539573	0.000711255	0.000441469	0.000564099	0.000613151	0.000809359	0.000441469	0.000735781	0.000318838	0.000318838	0.000539573
Rhodanobacter	0.000613151	0.00024526	0.000196208	0	0.000196208	0.000196208	2.45e-05	0.000441469	0.000343364	9.81e-05	0.000539573	0.000269786	0.000318838	0.000294312	0.000416943	0.000294312	0.000760307	0.000809359	0.000441469	0.000343364	0.00012263	4.91e-05	0.000441469	0.00012263	4.91e-05	4.91e-05	2.45e-05	9.81e-05	0.000147156	9.81e-05	0.000147156	0.000220734	0.00012263	0.000833885	0.000294312	0.00024526	0.00012263	0.00012263	0.000171682	0.000171682	0.000318838	0.000269786	0.000147156	0.000220734	0.000171682	0.00024526	0.000343364
Rickettsiella	0.000588625	7.36e-05	2.45e-05	0.00012263	0	7.36e-05	0	0	9.81e-05	7.36e-05	7.36e-05	9.81e-05	0.00024526	9.81e-05	7.36e-05	4.91e-05	0.000269786	0.000416943	0.00012263	9.81e-05	0	0.00012263	9.81e-05	0	9.81e-05	4.91e-05	0	9.81e-05	2.45e-05	4.91e-05	0.000147156	0.000196208	0.00012263	0.000833885	7.36e-05	0.000269786	0.000269786	0.000147156	9.81e-05	7.36e-05	0.000171682	0.00024526	0.000343364	0.000171682	2.45e-05	0.000147156	2.45e-05
DA101	9.81e-05	0.000147156	0	2.45e-05	7.36e-05	2.45e-05	0.000147156	9.81e-05	0.000171682	9.81e-05	0.000147156	2.45e-05	7.36e-05	2.45e-05	9.81e-05	7.36e-05	0.000171682	0.000833885	0.000392417	0.000147156	7.36e-05	4.91e-05	4.91e-05	7.36e-05	7.36e-05	4.91e-05	0	0	2.45e-05	0	0	9.81e-05	7.36e-05	0.00012263	0.000220734	2.45e-05	2.45e-05	0.000220734	7.36e-05	0	2.45e-05	0.000171682	2.45e-05	4.91e-05	4.91e-05	0.000294312	9.81e-05
Oscillospira	0.000441469	0	7.36e-05	0	0.00012263	0.000196208	0.000294312	9.81e-05	0.000147156	0.000220734	4.91e-05	0	2.45e-05	9.81e-05	0	0	9.81e-05	0.000147156	0.00012263	2.45e-05	0	4.91e-05	9.81e-05	2.45e-05	0.000343364	4.91e-05	0	0	0	0	4.91e-05	2.45e-05	2.45e-05	0.00024526	7.36e-05	4.91e-05	2.45e-05	0.000171682	2.45e-05	4.91e-05	0	0.000147156	0.000367891	2.45e-05	0.000196208	0	0.000809359
Sporosarcina	9.81e-05	0.00012263	0.000220734	0	9.81e-05	9.81e-05	0.000196208	0.000171682	7.36e-05	0.000269786	0.000196208	0.00024526	0.000171682	0.000147156	0.000171682	0.000220734	0.000196208	0.000637677	0.000564099	0.00024526	7.36e-05	0.000269786	0.000147156	7.36e-05	0.000171682	0.000809359	0.000196208	0.000147156	0.000147156	0.000343364	9.81e-05	0.000490521	0.00024526	0.00012263	0.000220734	0.000171682	0.000294312	9.81e-05	0.00012263	0.000196208	0.000392417	0.000367891	0.000343364	0.000171682	7.36e-05	0.000343364	0.000196208
Rubritalea	0.000809359	4.91e-05	4.91e-05	4.91e-05	4.91e-05	0	0.000686729	0	0	9.81e-05	4.91e-05	0	0	2.45e-05	0	2.45e-05	0	0	0	4.91e-05	4.91e-05	0	0	0	0.00012263	0	0	2.45e-05	0	0	0	2.45e-05	2.45e-05	0.000147156	2.45e-05	0.00012263	0	0.000171682	0	0	0	0	0	0	0	0	0
Cloacibacterium	0.000637677	7.36e-05	9.81e-05	9.81e-05	7.36e-05	0.000147156	0.000196208	9.81e-05	0.000147156	7.36e-05	0	2.45e-05	0	0	0	4.91e-05	9.81e-05	0.000171682	0	0.000220734	0.000147156	9.81e-05	0.000171682	7.36e-05	7.36e-05	0.000147156	4.91e-05	4.91e-05	2.45e-05	4.91e-05	0.00012263	0.000318838	0.000171682	0.000784833	0.000171682	0.00024526	0.000147156	0.000171682	0.000171682	0.000171682	0.000220734	0.000441469	7.36e-05	0.000686729	9.81e-05	0	0.00024526
Gelidibacter	9.81e-05	4.91e-05	0.000392417	2.45e-05	4.91e-05	7.36e-05	9.81e-05	4.91e-05	0	0.00012263	9.81e-05	0.000441469	4.91e-05	9.81e-05	4.91e-05	7.36e-05	7.36e-05	4.91e-05	0.000147156	0	0	0.000147156	0	2.45e-05	2.45e-05	0.000220734	0.00012263	2.45e-05	2.45e-05	0	0.000171682	0.000171682	0.000147156	0.000171682	0.000196208	0.000760307	0.00024526	0.000171682	0.000147156	0.000147156	0.000269786	0.00012263	0.000294312	0.000760307	0.000662203	2.45e-05	0
Chromobacterium	7.36e-05	0	0.000269786	0	2.45e-05	0	4.91e-05	0	7.36e-05	0	7.36e-05	0.000269786	0	0	4.91e-05	0	4.91e-05	0.000196208	7.36e-05	7.36e-05	0	4.91e-05	4.91e-05	4.91e-05	2.45e-05	0	4.91e-05	2.45e-05	4.91e-05	4.91e-05	9.81e-05	0.00012263	7.36e-05	0.000220734	0.000147156	0.000760307	9.81e-05	9.81e-05	4.91e-05	2.45e-05	7.36e-05	7.36e-05	4.91e-05	2.45e-05	4.91e-05	0	0
Planctomyces	0.000465995	0.000196208	0.000147156	0.00012263	2.45e-05	2.45e-05	7.36e-05	4.91e-05	2.45e-05	0	0.000735781	0.000220734	0.00024526	0.000392417	0.000416943	0.000564099	0.000490521	0.000196208	0.000465995	0.000441469	0.000613151	2.45e-05	7.36e-05	2.45e-05	7.36e-05	2.45e-05	0.000171682	2.45e-05	0.000171682	7.36e-05	2.45e-05	0.000318838	0.000760307	0.000490521	0.000294312	7.36e-05	4.91e-05	0.000196208	9.81e-05	0.00012263	4.91e-05	9.81e-05	0	0.000147156	7.36e-05	4.91e-05	0
Fusibacter	0	2.45e-05	0	0	0	0	0	0	0	0	9.81e-05	0	0	0	0	0	0	4.91e-05	0	4.91e-05	0	9.81e-05	0.00012263	2.45e-05	4.91e-05	9.81e-05	0	4.91e-05	9.81e-05	4.91e-05	2.45e-05	0.000171682	0.000196208	0.00024526	0.00012263	0.000171682	4.91e-05	0.000147156	7.36e-05	0.000171682	4.91e-05	0.00012263	0.00012263	0.000735781	0.000441469	0	2.45e-05
Vibrio	0.000441469	0.000343364	7.36e-05	4.91e-05	7.36e-05	4.91e-05	0.000735781	0	4.91e-05	0.000147156	0.000147156	4.91e-05	4.91e-05	4.91e-05	0	4.91e-05	0	0	0.000465995	0.000147156	0	0	2.45e-05	0	0	4.91e-05	0	0	4.91e-05	0	7.36e-05	2.45e-05	0	7.36e-05	0.000416943	9.81e-05	0	0.000171682	0	0.000171682	0	4.91e-05	0.000171682	4.91e-05	9.81e-05	0	0
B-42	4.91e-05	4.91e-05	0.000735781	4.91e-05	0	4.91e-05	0	2.45e-05	0	2.45e-05	0	0.00024526	0	0	0	0	0	0	2.45e-05	2.45e-05	4.91e-05	0	0	0	0	0	0	0	0	0	0	0	0	0	0	0.000490521	0	0	0	0	0	0	0	9.81e-05	4.91e-05	0.00012263	2.45e-05
Prosthecobacter	0.000441469	0.000147156	4.91e-05	0.000171682	4.91e-05	2.45e-05	4.91e-05	2.45e-05	2.45e-05	0	0.000564099	9.81e-05	9.81e-05	0.000147156	0.000147156	0.000171682	0.000147156	0.000171682	7.36e-05	7.36e-05	0.000147156	0	0.00012263	0	0	2.45e-05	9.81e-05	0	4.91e-05	2.45e-05	0.000171682	7.36e-05	0.000269786	0.000711255	0.000196208	0	0.000171682	0.00012263	4.91e-05	7.36e-05	0.000171682	2.45e-05	4.91e-05	0.000171682	0	0	0.00012263
Coccomyxa	0.000294312	4.91e-05	9.81e-05	0.000147156	0.000147156	9.81e-05	4.91e-05	0.00012263	7.36e-05	2.45e-05	0.00024526	7.36e-05	9.81e-05	0.00024526	0.000196208	0.000171682	0.000294312	4.91e-05	4.91e-05	0	2.45e-05	4.91e-05	0.00012263	0	2.45e-05	4.91e-05	4.91e-05	7.36e-05	7.36e-05	2.45e-05	0	2.45e-05	0	0.000711255	0.000196208	0.000294312	9.81e-05	0.000343364	0.000196208	2.45e-05	0.000196208	7.36e-05	7.36e-05	2.45e-05	0	2.45e-05	7.36e-05
Rhodococcus	0.000220734	0.00024526	0.000196208	4.91e-05	2.45e-05	2.45e-05	4.91e-05	0.000367891	0.000220734	2.45e-05	0.000220734	9.81e-05	7.36e-05	0.000294312	0.00012263	0.000171682	0.000343364	0.000294312	4.91e-05	0.000196208	9.81e-05	0.000196208	0.00012263	0.00012263	0.00024526	0.000196208	0.000147156	0.000220734	0.000269786	0.000711255	0.000515047	0.000318838	0.000171682	0.000465995	0.000416943	0.000515047	0.000367891	0.000441469	0.000220734	0.00024526	0.000613151	0.000465995	0.000147156	0.000318838	0.00012263	0.000147156	0
Sediminibacterium	0.000269786	0.000171682	0.000220734	0.00012263	0.00012263	0.00012263	0	7.36e-05	0.000269786	0	0.00024526	0.000220734	0.000220734	0.000171682	4.91e-05	9.81e-05	0.000171682	0.000220734	2.45e-05	7.36e-05	0.000294312	0.00012263	7.36e-05	4.91e-05	7.36e-05	9.81e-05	0.000318838	0	2.45e-05	0	2.45e-05	9.81e-05	0.000294312	0.000686729	0.000220734	0.000588625	0.000171682	0.000220734	0.000171682	7.36e-05	0	0.000269786	2.45e-05	0.000147156	7.36e-05	0.00012263	0.000294312
Wohlfahrtiimonas	0	7.36e-05	2.45e-05	0	0	0	0	0	0	0	2.45e-05	0	0	0	0	0	0	0	0	0	0.000196208	0.000318838	7.36e-05	0	0	2.45e-05	7.36e-05	4.91e-05	4.91e-05	0.000171682	7.36e-05	0.00012263	0.000686729	7.36e-05	9.81e-05	0	9.81e-05	0.00024526	0.000171682	2.45e-05	4.91e-05	7.36e-05	7.36e-05	0	4.91e-05	4.91e-05	0
Prevotella	0.00024526	0.000220734	2.45e-05	0	0	0	0.000147156	4.91e-05	0	0	7.36e-05	0	4.91e-05	2.45e-05	0	2.45e-05	2.45e-05	0.000196208	0.000613151	0.000343364	4.91e-05	0	0	2.45e-05	9.81e-05	0	0	0	0	0	0	2.45e-05	2.45e-05	2.45e-05	0.000686729	2.45e-05	4.91e-05	0.000147156	0	4.91e-05	7.36e-05	4.91e-05	0.000318838	0.000367891	7.36e-05	7.36e-05	0.000392417
Labrys	9.81e-05	9.81e-05	2.45e-05	9.81e-05	9.81e-05	4.91e-05	0	0.000220734	0.000147156	7.36e-05	0.000269786	7.36e-05	0.000147156	0.000220734	7.36e-05	9.81e-05	0.000490521	0.000220734	0.000171682	4.91e-05	4.91e-05	7.36e-05	7.36e-05	7.36e-05	7.36e-05	9.81e-05	7.36e-05	2.45e-05	0.000171682	7.36e-05	4.91e-05	7.36e-05	0.000196208	0.000269786	0.000416943	0.000147156	7.36e-05	0.000294312	0.000147156	0.000147156	0.000662203	0.000196208	0.000171682	4.91e-05	4.91e-05	2.45e-05	0
Arenimonas	0.000147156	0.000171682	7.36e-05	4.91e-05	0.000147156	7.36e-05	4.91e-05	4.91e-05	0.000147156	0.000147156	0.000416943	0.000196208	0.00024526	0.000196208	9.81e-05	0.000196208	0.00012263	0.000294312	0.000269786	0.000269786	0.000490521	9.81e-05	4.91e-05	4.91e-05	0.00012263	0.000196208	0.00012263	0	9.81e-05	2.45e-05	9.81e-05	0.000196208	0.000490521	0.000367891	7.36e-05	0.000147156	7.36e-05	7.36e-05	0.00012263	0.000147156	0.000147156	7.36e-05	0.000147156	0.000662203	0.000147156	7.36e-05	2.45e-05
Candidatus Arthromitus	0	0	0.00024526	0	0	0	0	0	0	7.36e-05	2.45e-05	0.00024526	2.45e-05	0	0	0	0	0	0.000171682	4.91e-05	0	9.81e-05	7.36e-05	0	0.00012263	7.36e-05	0	2.45e-05	2.45e-05	0	0	9.81e-05	0	4.91e-05	0.00012263	0.000637677	2.45e-05	4.91e-05	2.45e-05	4.91e-05	0	0	0.000220734	0	0	4.91e-05	0
Rubricoccus	4.91e-05	4.91e-05	7.36e-05	0.000171682	0	4.91e-05	0	0	0	2.45e-05	0	0	0.000637677	0.00012263	0.000147156	2.45e-05	2.45e-05	7.36e-05	4.91e-05	4.91e-05	7.36e-05	0.000147156	2.45e-05	7.36e-05	0	0	7.36e-05	4.91e-05	0.00012263	0	0	7.36e-05	4.91e-05	0.00012263	4.91e-05	7.36e-05	0.000318838	0.000147156	0.000171682	4.91e-05	4.91e-05	9.81e-05	4.91e-05	4.91e-05	4.91e-05	9.81e-05	4.91e-05
Perlucidibaca	0.000147156	9.81e-05	0.000269786	4.91e-05	0.000147156	7.36e-05	0.000564099	2.45e-05	2.45e-05	0.00012263	9.81e-05	0.000171682	7.36e-05	0.000147156	9.81e-05	0.000392417	9.81e-05	7.36e-05	0.000294312	0.000196208	9.81e-05	4.91e-05	0.000196208	0	0.000171682	0	4.91e-05	0.00012263	0.00012263	0.000220734	0	0.000318838	7.36e-05	0.00024526	7.36e-05	0.000613151	9.81e-05	0.000196208	7.36e-05	0.00024526	0.000147156	0.00024526	0.000196208	0.000196208	0.000196208	7.36e-05	0.000220734
Propionibacterium	0.000613151	0.000171682	0	9.81e-05	0.00012263	0.000171682	0.00024526	9.81e-05	0.00012263	9.81e-05	0.000147156	4.91e-05	0.00024526	4.91e-05	0.000343364	0.000196208	0.000294312	0.000269786	0.000318838	0.000343364	9.81e-05	4.91e-05	7.36e-05	2.45e-05	0.000147156	9.81e-05	0	4.91e-05	2.45e-05	4.91e-05	9.81e-05	0.00024526	0	0.00012263	0.00012263	0.00012263	4.91e-05	9.81e-05	0.000147156	0.000171682	9.81e-05	0.00012263	0.000588625	0.00012263	0	0.00012263	0.000564099
Pseudoclavibacter	7.36e-05	2.45e-05	0.000147156	7.36e-05	0.000171682	4.91e-05	4.91e-05	0.00012263	7.36e-05	4.91e-05	4.91e-05	9.81e-05	0	2.45e-05	0	4.91e-05	7.36e-05	0	0	4.91e-05	2.45e-05	0.00012263	0	7.36e-05	9.81e-05	0.000171682	2.45e-05	9.81e-05	0.00012263	4.91e-05	7.36e-05	0.00012263	0.000147156	7.36e-05	0.000294312	0.000392417	0.000367891	0.000220734	4.91e-05	0.000196208	0.000147156	4.91e-05	4.91e-05	0.000613151	0.000220734	2.45e-05	0
ph2	0	0.000171682	4.91e-05	0	0	0	0	0	0	0	0.000196208	0	2.45e-05	0	2.45e-05	0	2.45e-05	0	2.45e-05	0	0	2.45e-05	0	7.36e-05	2.45e-05	0	4.91e-05	2.45e-05	0	9.81e-05	2.45e-05	9.81e-05	7.36e-05	0	0.000613151	9.81e-05	4.91e-05	7.36e-05	4.91e-05	2.45e-05	2.45e-05	4.91e-05	4.91e-05	0	4.91e-05	0	7.36e-05
Roseomonas	0.000196208	0.000220734	4.91e-05	0.000171682	0.000196208	0.000269786	7.36e-05	0.000269786	9.81e-05	0	0.000294312	0.000294312	0.000588625	0.000441469	0.000564099	0.000171682	0.000294312	0.000490521	0.000147156	0.00024526	0.000269786	4.91e-05	7.36e-05	0	9.81e-05	9.81e-05	0.000171682	0	0.000196208	0	7.36e-05	7.36e-05	0.000196208	0.000196208	0.000220734	9.81e-05	0.000441469	0.00012263	0.000171682	7.36e-05	7.36e-05	0.000171682	9.81e-05	0.000196208	0.000196208	0.000147156	0.000515047
HTCC	4.91e-05	2.45e-05	0.000588625	0	4.91e-05	0.00012263	0.000171682	4.91e-05	4.91e-05	7.36e-05	2.45e-05	0.000147156	0	0	0	4.91e-05	0	2.45e-05	0	2.45e-05	2.45e-05	7.36e-05	4.91e-05	0	0	0	7.36e-05	2.45e-05	0	2.45e-05	0	2.45e-05	2.45e-05	2.45e-05	4.91e-05	0.000318838	0	7.36e-05	0	4.91e-05	7.36e-05	7.36e-05	7.36e-05	0.000171682	0.000147156	0.000171682	4.91e-05
Nevskia	0.000441469	4.91e-05	0	7.36e-05	4.91e-05	2.45e-05	0	0.000171682	4.91e-05	0	0.00024526	0.000171682	7.36e-05	4.91e-05	0.000147156	0.000171682	0.000367891	0.000465995	0.00024526	2.45e-05	7.36e-05	0	2.45e-05	0	2.45e-05	0	2.45e-05	2.45e-05	0	0	0	0	4.91e-05	0.000588625	9.81e-05	2.45e-05	2.45e-05	0.00012263	2.45e-05	2.45e-05	0.000147156	0	7.36e-05	0	4.91e-05	0	0
Patulibacter	0.000343364	0.00012263	4.91e-05	0	0	0	4.91e-05	0.00012263	4.91e-05	2.45e-05	7.36e-05	0.00012263	0.00012263	2.45e-05	0	9.81e-05	0.000220734	0.000294312	4.91e-05	4.91e-05	2.45e-05	9.81e-05	0	2.45e-05	0.000196208	4.91e-05	4.91e-05	9.81e-05	7.36e-05	0.00024526	0	0.000171682	9.81e-05	0.000588625	0.000294312	0.000441469	9.81e-05	0.000220734	0.000147156	9.81e-05	0.000343364	0.000147156	7.36e-05	0	0	0	0
Anaerococcus	4.91e-05	0.000564099	4.91e-05	0	0	0.000147156	0.000465995	7.36e-05	2.45e-05	2.45e-05	9.81e-05	7.36e-05	0	0	2.45e-05	0	0.00012263	4.91e-05	4.91e-05	9.81e-05	2.45e-05	0	7.36e-05	0	2.45e-05	2.45e-05	0	0	9.81e-05	0.000441469	0	2.45e-05	0	4.91e-05	0.000343364	7.36e-05	2.45e-05	7.36e-05	0.00012263	4.91e-05	7.36e-05	4.91e-05	2.45e-05	4.91e-05	4.91e-05	2.45e-05	0.000465995
Gemmatimonas	7.36e-05	7.36e-05	0	4.91e-05	4.91e-05	2.45e-05	0	9.81e-05	0	4.91e-05	0.000220734	9.81e-05	0.00012263	0.000196208	0.000171682	0.00012263	2.45e-05	0.000171682	0.000171682	4.91e-05	0.000515047	2.45e-05	2.45e-05	2.45e-05	0	4.91e-05	0.00012263	4.91e-05	9.81e-05	0	2.45e-05	0.000196208	0.000564099	0.000196208	0.000147156	0.000147156	9.81e-05	7.36e-05	7.36e-05	4.91e-05	7.36e-05	2.45e-05	2.45e-05	0.000147156	4.91e-05	0	2.45e-05
Capnocytophaga	2.45e-05	0.00024526	2.45e-05	2.45e-05	7.36e-05	7.36e-05	4.91e-05	0.00012263	0	0	0.000220734	0	4.91e-05	0	0	7.36e-05	9.81e-05	4.91e-05	0	0.000147156	0	2.45e-05	0.000147156	0	2.45e-05	0	0	0	0	2.45e-05	0	4.91e-05	2.45e-05	2.45e-05	0.000564099	4.91e-05	2.45e-05	4.91e-05	9.81e-05	0.00012263	9.81e-05	4.91e-05	2.45e-05	7.36e-05	4.91e-05	0	9.81e-05
Coprococcus	0.000196208	2.45e-05	0	2.45e-05	2.45e-05	2.45e-05	0	4.91e-05	0.00012263	0	2.45e-05	0	0	0	0	0	0	2.45e-05	0.00024526	4.91e-05	4.91e-05	0.000220734	0.000294312	7.36e-05	4.91e-05	0.000147156	2.45e-05	7.36e-05	0.00012263	9.81e-05	2.45e-05	9.81e-05	4.91e-05	0.000269786	0.000147156	9.81e-05	0.000171682	0.000147156	0.000147156	4.91e-05	0.00012263	4.91e-05	9.81e-05	0.000490521	0.000564099	4.91e-05	0.000367891
Balneimonas	0.000147156	4.91e-05	9.81e-05	0.000196208	0.00012263	0.000147156	0.00012263	0.000147156	4.91e-05	4.91e-05	0.000196208	0.000196208	0.000539573	0.000294312	0.000220734	0.000220734	0.000269786	0.000220734	0.000171682	0.000220734	0.000465995	0.000147156	9.81e-05	0.00012263	2.45e-05	0.000269786	0.000490521	0.000171682	0.000196208	0.000171682	4.91e-05	0.000318838	0.000392417	0.000367891	0.00012263	0.000147156	0.000318838	0.000171682	0.00012263	0.00012263	0.000171682	4.91e-05	7.36e-05	0.000465995	0.00012263	0.000196208	0.000220734
Aetherobacter	7.36e-05	4.91e-05	0	0	7.36e-05	4.91e-05	4.91e-05	0.000147156	4.91e-05	4.91e-05	0.000147156	0.000147156	0.00012263	0.000147156	9.81e-05	0.000196208	0.000515047	0.000343364	0.000269786	0.000171682	9.81e-05	0	0	2.45e-05	0	0	7.36e-05	0	0	7.36e-05	0	2.45e-05	9.81e-05	9.81e-05	0.000147156	7.36e-05	7.36e-05	9.81e-05	7.36e-05	9.81e-05	0.00024526	0	0	4.91e-05	0	0.00012263	4.91e-05
Dokdonella	0.000318838	0.000269786	7.36e-05	0.000318838	0.000196208	0.000220734	0.00012263	0.000196208	4.91e-05	0.00012263	0.000465995	0.000269786	0.000416943	0.000318838	0.000294312	0.000220734	0.000294312	0.00024526	0.000343364	0.000294312	0.000269786	0.000171682	0.000441469	0.00012263	0.000171682	0.00012263	7.36e-05	0.000147156	0.000269786	0	0.000147156	0.000147156	0.000318838	0.000367891	0.000515047	0.000220734	0.000392417	0.000392417	0.000171682	0.000196208	0.000343364	0.000269786	0.000269786	0.000269786	0.000196208	7.36e-05	0.000392417
Fimbriimonas	0.000269786	0.000294312	0.00012263	0.000171682	7.36e-05	7.36e-05	0.000147156	9.81e-05	0.000171682	0.000171682	0.000196208	0.000171682	0.00024526	9.81e-05	0.000171682	0.000171682	0.00024526	0.000416943	4.91e-05	0.000343364	0.000515047	0.00024526	0.00012263	7.36e-05	0	0.000196208	0.000220734	9.81e-05	0.000196208	2.45e-05	0.000171682	0.000171682	0.000318838	0.000269786	0.000220734	0.00024526	0.000318838	9.81e-05	7.36e-05	0.000294312	0.000147156	0.000196208	4.91e-05	0.000343364	0.000147156	2.45e-05	9.81e-05
Leptolyngbya	0.000515047	0.000416943	0.000196208	0.00024526	0.000147156	0.000171682	0.000147156	0.000147156	9.81e-05	0	0.000171682	0	0.000515047	0.000171682	0.000171682	9.81e-05	0.000147156	0.000196208	0.000147156	9.81e-05	0.00024526	0.000294312	9.81e-05	9.81e-05	2.45e-05	9.81e-05	0.000318838	7.36e-05	0.000147156	4.91e-05	9.81e-05	2.45e-05	0.000318838	0.000269786	0.000220734	7.36e-05	0.000343364	0.00012263	0.000147156	0.00012263	0.000196208	7.36e-05	7.36e-05	2.45e-05	0	0.00012263	0.000171682
Pirellula	0.000171682	2.45e-05	0	2.45e-05	2.45e-05	0	2.45e-05	0.00012263	0	0	0.000318838	2.45e-05	0.000147156	0.000441469	0.000171682	0.000220734	0.00012263	0.000318838	0.000269786	0.000294312	0.00024526	4.91e-05	0	0	0	2.45e-05	0	9.81e-05	9.81e-05	0	2.45e-05	0.000490521	0.000294312	0.000171682	0	0	2.45e-05	0	0	2.45e-05	0	0	0	4.91e-05	0	4.91e-05	2.45e-05
Geobacter	0.000147156	9.81e-05	0	9.81e-05	0.00012263	0.00012263	9.81e-05	0.000147156	9.81e-05	0	0.000269786	0.00024526	0.000147156	0.000171682	9.81e-05	9.81e-05	0.00012263	9.81e-05	0.000318838	4.91e-05	0.000220734	0	0.000171682	9.81e-05	7.36e-05	0.000269786	0.000171682	9.81e-05	0.00012263	0	2.45e-05	9.81e-05	0.000392417	0.000343364	0.000269786	0.000171682	9.81e-05	0.000171682	4.91e-05	7.36e-05	0.00012263	0.000147156	0.00012263	0.000490521	0.000269786	0	2.45e-05
Luteococcus	7.36e-05	0.00012263	4.91e-05	4.91e-05	7.36e-05	4.91e-05	0.00012263	4.91e-05	2.45e-05	2.45e-05	0.000147156	7.36e-05	0.000269786	2.45e-05	0	7.36e-05	4.91e-05	0.000147156	7.36e-05	9.81e-05	7.36e-05	0	0.000294312	0	7.36e-05	0.000147156	0.000196208	0.00012263	0.000490521	4.91e-05	2.45e-05	7.36e-05	0.000147156	2.45e-05	0.000367891	0.000171682	0.000171682	0.00012263	0.000171682	0.000294312	0.000196208	0.000196208	2.45e-05	9.81e-05	9.81e-05	4.91e-05	0.000147156
Limnobacter	0.00012263	0.00012263	0.00024526	7.36e-05	4.91e-05	0	0.000171682	9.81e-05	4.91e-05	7.36e-05	0.00012263	0.000220734	2.45e-05	2.45e-05	4.91e-05	4.91e-05	0.00012263	0.000171682	2.45e-05	0.00012263	0.000490521	9.81e-05	0.00012263	2.45e-05	4.91e-05	0.00012263	2.45e-05	0	4.91e-05	0.000147156	0	2.45e-05	0.000269786	0.000196208	0.000171682	0.000392417	9.81e-05	0.00012263	0.00012263	9.81e-05	0.000147156	0.00012263	0	4.91e-05	7.36e-05	0	4.91e-05
Candidatus Rhabdochlamydia	0	2.45e-05	0.000220734	0	0	0	0	7.36e-05	0	0	4.91e-05	9.81e-05	2.45e-05	7.36e-05	0	2.45e-05	9.81e-05	2.45e-05	9.81e-05	0	4.91e-05	0	0	0	4.91e-05	0	0	2.45e-05	0	0	0	2.45e-05	4.91e-05	9.81e-05	7.36e-05	0.000490521	2.45e-05	2.45e-05	0	2.45e-05	2.45e-05	0	0	0	0	0	0
Aquicella	0.000343364	0.00012263	0.000147156	0	0.000147156	7.36e-05	0	0.000147156	0.000196208	4.91e-05	0.000490521	0.000294312	0.000269786	7.36e-05	0.000220734	2.45e-05	0.000490521	0.000343364	0.000294312	4.91e-05	0.00012263	7.36e-05	9.81e-05	0	9.81e-05	7.36e-05	2.45e-05	0	7.36e-05	2.45e-05	2.45e-05	0.00012263	0.00024526	0.000465995	7.36e-05	0.000441469	7.36e-05	0.000147156	0.00012263	9.81e-05	0.000171682	7.36e-05	2.45e-05	0.00012263	4.91e-05	2.45e-05	4.91e-05
Asticcacaulis	0.000294312	0	4.91e-05	2.45e-05	2.45e-05	4.91e-05	4.91e-05	0	4.91e-05	0	0	4.91e-05	0	0	0	0	0	0.00012263	4.91e-05	7.36e-05	0	2.45e-05	0	0	2.45e-05	2.45e-05	0	2.45e-05	4.91e-05	0	0	4.91e-05	7.36e-05	0.000465995	4.91e-05	0.000196208	0.00012263	0.000171682	7.36e-05	7.36e-05	0	0.000171682	0.000147156	4.91e-05	2.45e-05	0	0
Synechococcus	0	0	0	0	4.91e-05	0	0	0	0	0	0	0	0	4.91e-05	0	0	0	0	0	0	0	0	0	0	0	0	0	0	0	2.45e-05	0	0	0	0	0	0	0	0.000465995	7.36e-05	0	0	0	0	0	0	0	9.81e-05
Bosea	9.81e-05	0.000196208	2.45e-05	9.81e-05	0.000220734	0.000147156	0.000294312	0.000196208	0.000220734	4.91e-05	0.000294312	0.000269786	0.000269786	0.000318838	9.81e-05	0.000220734	0.000318838	0.000465995	0.000318838	4.91e-05	4.91e-05	4.91e-05	2.45e-05	4.91e-05	9.81e-05	0.00012263	2.45e-05	4.91e-05	2.45e-05	9.81e-05	4.91e-05	0.00012263	4.91e-05	0.000294312	0.000147156	0.000220734	0.00024526	0.000269786	9.81e-05	9.81e-05	0.00024526	0.000269786	0.00012263	7.36e-05	2.45e-05	0.00012263	2.45e-05
Candidatus Xiphinematobacter	0.00024526	7.36e-05	0	2.45e-05	7.36e-05	0	9.81e-05	0.000171682	7.36e-05	4.91e-05	9.81e-05	0	7.36e-05	0.000147156	7.36e-05	0	0.000441469	0.00012263	4.91e-05	7.36e-05	0.00012263	0	0	0.00012263	0	0	2.45e-05	0	0	0	2.45e-05	0	4.91e-05	0.00012263	0.000220734	2.45e-05	0	0.00012263	2.45e-05	7.36e-05	9.81e-05	4.91e-05	0.000147156	4.91e-05	0	0.000269786	4.91e-05
Verrucomicrobium	0.00012263	0	0.000441469	4.91e-05	0	0	0	0	2.45e-05	9.81e-05	4.91e-05	0.000196208	2.45e-05	0	0	0	2.45e-05	0	0	7.36e-05	0	0	0	0	0	0	0	0	0	0	0	0	7.36e-05	0	7.36e-05	0.000294312	0	0	0	0	0	0	2.45e-05	2.45e-05	4.91e-05	0	0.000147156
Vogesella	2.45e-05	0	0	0	0	0	2.45e-05	0	2.45e-05	0	0	4.91e-05	0	0	2.45e-05	0	0	9.81e-05	7.36e-05	2.45e-05	2.45e-05	4.91e-05	2.45e-05	0	7.36e-05	2.45e-05	4.91e-05	0	2.45e-05	0	2.45e-05	0	7.36e-05	0.00024526	2.45e-05	0.000441469	4.91e-05	4.91e-05	0	0	0	7.36e-05	2.45e-05	9.81e-05	2.45e-05	0	0
Candidatus Solibacter	0.000294312	0.000196208	0	0	7.36e-05	9.81e-05	7.36e-05	0.000220734	0.000294312	0.000147156	0.000441469	2.45e-05	9.81e-05	0.000220734	0.000196208	0.000147156	0.00024526	0.000294312	0.000416943	0.00012263	0.000196208	2.45e-05	7.36e-05	7.36e-05	9.81e-05	0	7.36e-05	4.91e-05	9.81e-05	2.45e-05	4.91e-05	0.000196208	0.000171682	0.000318838	0.000171682	0.000171682	4.91e-05	0.000220734	0.000196208	9.81e-05	0.00012263	0.000147156	0.000196208	0.000147156	2.45e-05	0.000294312	2.45e-05
Lacibacter	0.000171682	7.36e-05	7.36e-05	2.45e-05	9.81e-05	7.36e-05	4.91e-05	2.45e-05	0	0	0.00012263	0	4.91e-05	2.45e-05	4.91e-05	7.36e-05	2.45e-05	2.45e-05	9.81e-05	0.000147156	0.000441469	2.45e-05	0	0	7.36e-05	4.91e-05	0.000392417	2.45e-05	0.000171682	2.45e-05	2.45e-05	9.81e-05	0.000367891	0.000147156	7.36e-05	0.00012263	7.36e-05	9.81e-05	0	7.36e-05	0	4.91e-05	2.45e-05	0.000318838	0.000147156	7.36e-05	4.91e-05
Roseococcus	0.000147156	9.81e-05	7.36e-05	0.000196208	7.36e-05	0.000196208	0.000220734	0.000220734	0.000147156	0.00012263	0.00012263	9.81e-05	0.000441469	9.81e-05	7.36e-05	4.91e-05	2.45e-05	0.000196208	0.00012263	7.36e-05	0.000171682	0.000171682	2.45e-05	9.81e-05	0	7.36e-05	7.36e-05	9.81e-05	0.00024526	7.36e-05	0.00012263	0	0.000196208	0.000147156	0.00024526	2.45e-05	0.000294312	0.000171682	0.000196208	7.36e-05	0.000196208	0.000171682	7.36e-05	0.000294312	0.000196208	0.00012263	0.000147156
Buchnera	0.000171682	0	2.45e-05	0.00012263	0	9.81e-05	0.00024526	0.000318838	4.91e-05	9.81e-05	9.81e-05	0	0	2.45e-05	0	9.81e-05	0.00024526	0.000147156	9.81e-05	4.91e-05	4.91e-05	7.36e-05	2.45e-05	0	4.91e-05	0.00012263	2.45e-05	4.91e-05	2.45e-05	0.000196208	4.91e-05	0	4.91e-05	0.000171682	9.81e-05	0.000147156	0.00024526	0.000294312	2.45e-05	0.000392417	0.000441469	0.000294312	0.000171682	0	2.45e-05	9.81e-05	4.91e-05
Candidatus Koribacter	0.00012263	9.81e-05	2.45e-05	2.45e-05	4.91e-05	7.36e-05	2.45e-05	0.000220734	7.36e-05	7.36e-05	0.000220734	2.45e-05	9.81e-05	9.81e-05	4.91e-05	0.000220734	0.000416943	0.000196208	0.000171682	4.91e-05	2.45e-05	0.00024526	7.36e-05	2.45e-05	9.81e-05	0	0.00012263	0	4.91e-05	2.45e-05	0.00012263	0.00024526	0	7.36e-05	0.000147156	4.91e-05	4.91e-05	0.00012263	0.00012263	4.91e-05	0.00024526	9.81e-05	2.45e-05	0.00012263	0	0.000171682	0.000343364
Clostridium	0	0	2.45e-05	0	0	0	0	0	0	4.91e-05	0	2.45e-05	0	2.45e-05	0	0	4.91e-05	0	4.91e-05	0	0	9.81e-05	4.91e-05	4.91e-05	4.91e-05	0.00012263	4.91e-05	4.91e-05	7.36e-05	2.45e-05	9.81e-05	0.000196208	0.000171682	0.000147156	2.45e-05	0.000171682	0.000147156	9.81e-05	4.91e-05	0.00012263	0.000147156	7.36e-05	7.36e-05	0.000416943	0.00024526	0	0
Zoogloea	4.91e-05	4.91e-05	0	2.45e-05	0	0	0	0	4.91e-05	0	0.000147156	4.91e-05	0	0	0	0	0	4.91e-05	2.45e-05	0	2.45e-05	0	2.45e-05	0	0	4.91e-05	0	2.45e-05	2.45e-05	2.45e-05	9.81e-05	4.91e-05	4.91e-05	0.000416943	0	2.45e-05	4.91e-05	0	2.45e-05	4.91e-05	2.45e-05	7.36e-05	0	0.00024526	0	0	4.91e-05
Chthoniobacter	0.000392417	0	0	0	7.36e-05	0	4.91e-05	4.91e-05	0	0	0.00012263	0.000220734	0.00024526	0.000294312	0.000196208	9.81e-05	0.00024526	0.000147156	0.00024526	7.36e-05	0.00024526	4.91e-05	7.36e-05	2.45e-05	0	2.45e-05	7.36e-05	0	4.91e-05	0	2.45e-05	0.000220734	0.000269786	0.000392417	0.00012263	7.36e-05	0	9.81e-05	2.45e-05	7.36e-05	2.45e-05	2.45e-05	2.45e-05	9.81e-05	7.36e-05	9.81e-05	2.45e-05
Rubrobacter	0	0.000147156	2.45e-05	0.00012263	2.45e-05	7.36e-05	4.91e-05	0.000147156	4.91e-05	0	0.000147156	0.000147156	9.81e-05	0.000171682	0	9.81e-05	2.45e-05	7.36e-05	7.36e-05	9.81e-05	0.000147156	0.00012263	0.00012263	4.91e-05	0	9.81e-05	0.000196208	0.000196208	7.36e-05	9.81e-05	0.000147156	9.81e-05	9.81e-05	4.91e-05	0.000392417	0.000196208	0.000171682	9.81e-05	0.000196208	0.000196208	0.00012263	7.36e-05	7.36e-05	7.36e-05	4.91e-05	0.000196208	0.000367891
Flectobacillus	4.91e-05	2.45e-05	2.45e-05	0	0	0	4.91e-05	7.36e-05	0	0	0	4.91e-05	4.91e-05	0	7.36e-05	0	9.81e-05	7.36e-05	2.45e-05	2.45e-05	2.45e-05	0	7.36e-05	0	0.00012263	0.000171682	4.91e-05	0	2.45e-05	7.36e-05	2.45e-05	2.45e-05	9.81e-05	0.000392417	4.91e-05	4.91e-05	4.91e-05	7.36e-05	4.91e-05	2.45e-05	0.000171682	0.000318838	2.45e-05	0.000220734	4.91e-05	0	9.81e-05
Agitococcus	9.81e-05	0.000171682	0.00012263	4.91e-05	0	7.36e-05	2.45e-05	0	4.91e-05	0	0.000147156	2.45e-05	9.81e-05	2.45e-05	0.00012263	7.36e-05	4.91e-05	4.91e-05	9.81e-05	9.81e-05	4.91e-05	2.45e-05	0	0	0	4.91e-05	2.45e-05	4.91e-05	0	0	7.36e-05	7.36e-05	4.91e-05	0.00012263	0.000147156	0.000147156	7.36e-05	0.000147156	9.81e-05	0.00012263	7.36e-05	7.36e-05	4.91e-05	0.000392417	4.91e-05	9.81e-05	0.000220734
Ellin506	0.000294312	7.36e-05	2.45e-05	2.45e-05	0	0	2.45e-05	0	7.36e-05	0	2.45e-05	4.91e-05	2.45e-05	4.91e-05	9.81e-05	4.91e-05	0	7.36e-05	0	2.45e-05	0	2.45e-05	7.36e-05	2.45e-05	9.81e-05	0	0	0	0	2.45e-05	0.00012263	7.36e-05	2.45e-05	0.000392417	9.81e-05	0.00012263	4.91e-05	7.36e-05	0	4.91e-05	7.36e-05	4.91e-05	2.45e-05	0.000147156	0	0	2.45e-05
Streptomyces	2.45e-05	9.81e-05	0.000171682	9.81e-05	9.81e-05	0.000171682	0.00012263	0.000392417	0.00012263	7.36e-05	0.00024526	0.00012263	0.00012263	0.000171682	0.000171682	0.00012263	0.00024526	0.00024526	7.36e-05	2.45e-05	7.36e-05	4.91e-05	0	0.000147156	4.91e-05	0.000147156	9.81e-05	7.36e-05	0.00012263	7.36e-05	0.000196208	0.00012263	2.45e-05	0.000220734	0.000147156	0.000367891	0.000147156	0.000318838	0.000171682	0.000147156	0.000318838	9.81e-05	0	4.91e-05	9.81e-05	0.000147156	7.36e-05
Brochothrix	2.45e-05	0	0	0	2.45e-05	0	0	0	7.36e-05	7.36e-05	0	0	0	0	0	7.36e-05	2.45e-05	0	4.91e-05	0	0	0.00012263	7.36e-05	0	0.000392417	2.45e-05	4.91e-05	9.81e-05	2.45e-05	2.45e-05	2.45e-05	0	7.36e-05	9.81e-05	4.91e-05	0.000147156	7.36e-05	7.36e-05	4.91e-05	0	0	2.45e-05	2.45e-05	0	2.45e-05	0	0
[Ruminococcus]	2.45e-05	4.91e-05	2.45e-05	0	0	2.45e-05	0.00012263	4.91e-05	0	2.45e-05	0	2.45e-05	0	0	2.45e-05	0	0.00012263	9.81e-05	7.36e-05	7.36e-05	0	2.45e-05	7.36e-05	0	0	2.45e-05	0	2.45e-05	0	0	0	0	0	0	7.36e-05	0	2.45e-05	0	0	0	2.45e-05	2.45e-05	2.45e-05	2.45e-05	7.36e-05	0.00012263	0.000367891
Alteromonas	0.000171682	7.36e-05	0	0	4.91e-05	2.45e-05	0.000196208	0	0	7.36e-05	0	0	0	0	0	4.91e-05	0	0	0	0	0	0	2.45e-05	0	2.45e-05	0	0	7.36e-05	0	0	0	0	2.45e-05	4.91e-05	7.36e-05	4.91e-05	0	0.000367891	0	2.45e-05	0	2.45e-05	0	0	0	0	0
Vagococcus	0	4.91e-05	2.45e-05	0	4.91e-05	0	2.45e-05	4.91e-05	0	2.45e-05	0	0	4.91e-05	0	0	0	0	0	0	0	9.81e-05	0.000171682	7.36e-05	2.45e-05	7.36e-05	4.91e-05	0	4.91e-05	0	0	7.36e-05	0.000220734	0.000367891	9.81e-05	4.91e-05	0.000196208	9.81e-05	7.36e-05	9.81e-05	4.91e-05	0.00012263	2.45e-05	7.36e-05	0	4.91e-05	0.00012263	0
Dysgonomonas	7.36e-05	0	0.000171682	2.45e-05	2.45e-05	2.45e-05	0.00012263	2.45e-05	0	0	2.45e-05	0.000147156	2.45e-05	9.81e-05	2.45e-05	0	0	0	0	0.000147156	0.00012263	2.45e-05	0	0	7.36e-05	2.45e-05	4.91e-05	4.91e-05	0	2.45e-05	4.91e-05	0	0.000343364	7.36e-05	7.36e-05	9.81e-05	7.36e-05	9.81e-05	0	4.91e-05	7.36e-05	0	4.91e-05	0.000220734	7.36e-05	4.91e-05	0
Jonesia	0	0	0	0	4.91e-05	0	0	0	0	0	0	0	0	0	0	0	0	0	0	0	7.36e-05	0.00012263	2.45e-05	7.36e-05	4.91e-05	0.000147156	0	0.00012263	2.45e-05	0	0	2.45e-05	0.000318838	4.91e-05	4.91e-05	4.91e-05	7.36e-05	2.45e-05	0	7.36e-05	0	2.45e-05	0	0.00012263	9.81e-05	0	0
Mobiluncus	0	0.00012263	0	0	2.45e-05	7.36e-05	0	0	0	0	9.81e-05	0	0	4.91e-05	0	0	0	0	0	0	0	9.81e-05	2.45e-05	0	7.36e-05	4.91e-05	4.91e-05	2.45e-05	0	0.00012263	0	0	7.36e-05	0	0.000318838	2.45e-05	0	0.000147156	9.81e-05	4.91e-05	2.45e-05	0	0	0	0	0	0
Chitinimonas	9.81e-05	9.81e-05	0.000147156	2.45e-05	0	2.45e-05	4.91e-05	9.81e-05	4.91e-05	7.36e-05	0	0.000147156	2.45e-05	0	7.36e-05	0	2.45e-05	4.91e-05	9.81e-05	2.45e-05	0.000147156	2.45e-05	9.81e-05	0	2.45e-05	7.36e-05	0	0	2.45e-05	2.45e-05	0.000196208	2.45e-05	0.000220734	0.000147156	0.000147156	0.000318838	0.00012263	0.00012263	0.000147156	4.91e-05	4.91e-05	9.81e-05	4.91e-05	0.00024526	0.000147156	9.81e-05	0
Psychroserpens	0.000318838	4.91e-05	2.45e-05	2.45e-05	0	0	2.45e-05	7.36e-05	0	0	2.45e-05	0	0	0	0	0	0	0	0	0	2.45e-05	2.45e-05	0	0	0	0	0	0.00012263	0	0	0	0	0	0.000294312	0	0	0	0	0	0	0	0	0	9.81e-05	4.91e-05	0	2.45e-05
Treponema	2.45e-05	0	0	2.45e-05	0	7.36e-05	0	4.91e-05	0	0	2.45e-05	0	0	0	0	0	0.00012263	4.91e-05	2.45e-05	7.36e-05	0	0.00012263	2.45e-05	0	0.000269786	0	0	2.45e-05	7.36e-05	4.91e-05	0	4.91e-05	0	4.91e-05	9.81e-05	0	0	7.36e-05	0	0	0	7.36e-05	4.91e-05	2.45e-05	0	0.00012263	0.000318838
Propionivibrio	7.36e-05	2.45e-05	0	0	4.91e-05	7.36e-05	0	0	7.36e-05	2.45e-05	7.36e-05	7.36e-05	0	7.36e-05	0	4.91e-05	0	0	2.45e-05	0	0	2.45e-05	2.45e-05	2.45e-05	0	9.81e-05	4.91e-05	4.91e-05	7.36e-05	4.91e-05	0	2.45e-05	0.00012263	0.000147156	7.36e-05	4.91e-05	0	4.91e-05	2.45e-05	2.45e-05	0	0	7.36e-05	0.000318838	2.45e-05	4.91e-05	0
Candidatus Accumulibacter	0	0	0	0	4.91e-05	0	2.45e-05	0	0	0	2.45e-05	0	0	2.45e-05	4.91e-05	4.91e-05	0	0	2.45e-05	2.45e-05	4.91e-05	2.45e-05	0	0	0	2.45e-05	2.45e-05	2.45e-05	0	2.45e-05	2.45e-05	2.45e-05	9.81e-05	2.45e-05	9.81e-05	7.36e-05	7.36e-05	9.81e-05	2.45e-05	4.91e-05	0	7.36e-05	7.36e-05	0.000318838	2.45e-05	0	2.45e-05
Kineococcus	9.81e-05	0.000171682	2.45e-05	4.91e-05	2.45e-05	2.45e-05	2.45e-05	4.91e-05	4.91e-05	4.91e-05	4.91e-05	4.91e-05	9.81e-05	2.45e-05	0	0	0	2.45e-05	0	0.000220734	0	0	2.45e-05	2.45e-05	7.36e-05	7.36e-05	2.45e-05	4.91e-05	4.91e-05	7.36e-05	0.00012263	2.45e-05	4.91e-05	7.36e-05	2.45e-05	0.000196208	9.81e-05	7.36e-05	7.36e-05	2.45e-05	4.91e-05	7.36e-05	7.36e-05	0.000318838	4.91e-05	4.91e-05	4.91e-05
Oscillatoria	2.45e-05	0	0	0	2.45e-05	0	2.45e-05	0	0	0	0	0	0	0	0	0	0	0	0	0	0.000318838	0	0	0	0	2.45e-05	0.00012263	0	0	0	0	0	9.81e-05	0	0	0	0	0	0	0	0	2.45e-05	0	0	0	0	4.91e-05
Actinomyces	4.91e-05	0.00012263	0.000147156	4.91e-05	7.36e-05	4.91e-05	2.45e-05	0.000318838	9.81e-05	4.91e-05	7.36e-05	4.91e-05	0.00012263	4.91e-05	9.81e-05	0	0.000147156	0.000147156	7.36e-05	9.81e-05	7.36e-05	4.91e-05	7.36e-05	0	2.45e-05	9.81e-05	4.91e-05	7.36e-05	9.81e-05	0.000147156	2.45e-05	4.91e-05	4.91e-05	0	0.000196208	0.000171682	4.91e-05	0	7.36e-05	7.36e-05	0.000196208	2.45e-05	4.91e-05	2.45e-05	4.91e-05	4.91e-05	2.45e-05
Emticicia	0.000269786	4.91e-05	0	0	9.81e-05	4.91e-05	0	4.91e-05	0	0	0.000196208	2.45e-05	2.45e-05	7.36e-05	2.45e-05	0.00012263	9.81e-05	4.91e-05	7.36e-05	2.45e-05	4.91e-05	0	0	0	2.45e-05	0.000147156	2.45e-05	0	2.45e-05	0	9.81e-05	0	2.45e-05	0.000318838	0.000147156	4.91e-05	7.36e-05	0.000147156	0	4.91e-05	0	2.45e-05	0	0.000171682	0	0	0.000171682
Kaistia	9.81e-05	4.91e-05	2.45e-05	0	0.000147156	4.91e-05	4.91e-05	7.36e-05	0	2.45e-05	0.000318838	2.45e-05	7.36e-05	0.00012263	4.91e-05	0.00012263	2.45e-05	0.000147156	4.91e-05	0	2.45e-05	2.45e-05	2.45e-05	0	0	4.91e-05	0	0	2.45e-05	9.81e-05	7.36e-05	9.81e-05	4.91e-05	0.00012263	0.000171682	0	4.91e-05	0.000196208	0	9.81e-05	7.36e-05	4.91e-05	0.00012263	7.36e-05	2.45e-05	7.36e-05	0
Sulfuritalea	2.45e-05	0	0	2.45e-05	2.45e-05	2.45e-05	4.91e-05	2.45e-05	2.45e-05	2.45e-05	4.91e-05	2.45e-05	0	0	2.45e-05	9.81e-05	2.45e-05	0.00012263	9.81e-05	2.45e-05	0	0	4.91e-05	0	0	0.000196208	0	0	4.91e-05	0	0	9.81e-05	2.45e-05	2.45e-05	0	4.91e-05	2.45e-05	9.81e-05	0	2.45e-05	0	7.36e-05	0	0.000318838	0	4.91e-05	0
Ruminococcus	2.45e-05	9.81e-05	2.45e-05	0	2.45e-05	7.36e-05	9.81e-05	0	2.45e-05	7.36e-05	2.45e-05	0	0	7.36e-05	2.45e-05	0	2.45e-05	0.000220734	0.000269786	0.00012263	0	0	9.81e-05	0	0.000147156	0	9.81e-05	0	2.45e-05	4.91e-05	0	7.36e-05	0	0	4.91e-05	0	0	4.91e-05	0.00012263	0	7.36e-05	0.000171682	0.000196208	7.36e-05	0	7.36e-05	0.000294312
Demequina	0	4.91e-05	0	0	2.45e-05	2.45e-05	4.91e-05	4.91e-05	0	0	2.45e-05	2.45e-05	0	4.91e-05	0	9.81e-05	4.91e-05	0	0	0	0	0	4.91e-05	0	0	0.000171682	0	2.45e-05	4.91e-05	0	0	0	2.45e-05	7.36e-05	0	4.91e-05	2.45e-05	0	2.45e-05	2.45e-05	2.45e-05	2.45e-05	2.45e-05	0.000294312	0	0	0
Loktanella	0	4.91e-05	0	0	4.91e-05	7.36e-05	0.00024526	0	0	0	0	0	0	2.45e-05	0	2.45e-05	0	0	0	2.45e-05	4.91e-05	4.91e-05	0	0	0	0	4.91e-05	0	0	0	0	0	0	0	0	2.45e-05	0	7.36e-05	0	2.45e-05	0	0	0	0	0	0.000294312	2.45e-05
Plesiocystis	4.91e-05	0	0	4.91e-05	0	2.45e-05	0	0	0	0	7.36e-05	0	4.91e-05	4.91e-05	2.45e-05	2.45e-05	9.81e-05	9.81e-05	4.91e-05	0.000220734	9.81e-05	0	2.45e-05	2.45e-05	0	0	0	0	0	0	0	0.000294312	9.81e-05	0.000147156	2.45e-05	0	0	2.45e-05	0	0	0	0	0	0	0	0	0
Xanthobacter	0	0	4.91e-05	2.45e-05	0	2.45e-05	0	4.91e-05	0	7.36e-05	0	2.45e-05	0	0	0	0	0	0	0.000220734	0	0	9.81e-05	7.36e-05	0	2.45e-05	2.45e-05	0	0	0	7.36e-05	2.45e-05	0.00012263	0	2.45e-05	7.36e-05	7.36e-05	0	4.91e-05	0	0	0	0	0.000294312	2.45e-05	0	4.91e-05	0
Nannocystis	0.000171682	2.45e-05	2.45e-05	2.45e-05	4.91e-05	7.36e-05	0	7.36e-05	4.91e-05	0	7.36e-05	9.81e-05	9.81e-05	9.81e-05	0	0.00012263	0.00024526	0.00012263	9.81e-05	4.91e-05	0.00024526	4.91e-05	7.36e-05	2.45e-05	0	7.36e-05	0.000294312	9.81e-05	7.36e-05	2.45e-05	4.91e-05	2.45e-05	0.000196208	0.00024526	4.91e-05	0.00012263	0.000171682	7.36e-05	9.81e-05	2.45e-05	0.00012263	2.45e-05	0	2.45e-05	4.91e-05	0.00012263	0.000171682
Legionella	7.36e-05	2.45e-05	2.45e-05	2.45e-05	0.000171682	7.36e-05	0	7.36e-05	9.81e-05	4.91e-05	7.36e-05	4.91e-05	9.81e-05	4.91e-05	4.91e-05	7.36e-05	9.81e-05	0.000196208	2.45e-05	7.36e-05	7.36e-05	2.45e-05	7.36e-05	2.45e-05	2.45e-05	9.81e-05	0.00012263	2.45e-05	7.36e-05	0	0	7.36e-05	7.36e-05	0.000196208	4.91e-05	0.000171682	4.91e-05	7.36e-05	0	7.36e-05	0.000196208	9.81e-05	0	0.000269786	2.45e-05	2.45e-05	0.00012263
Helicobacter	0.000269786	0	0	0	2.45e-05	0	0	0	0	0	0	0	0	0	0	0	0	0	0	0	0	2.45e-05	0	0	0	0	0	0	0	0	0	4.91e-05	0	0.000196208	0	0	4.91e-05	4.91e-05	0	0	0	0	0	0	0	0	2.45e-05
Edaphobacter	0.000171682	4.91e-05	4.91e-05	0.00012263	4.91e-05	0.00012263	0	0.000196208	7.36e-05	0	2.45e-05	2.45e-05	4.91e-05	2.45e-05	4.91e-05	4.91e-05	4.91e-05	2.45e-05	0	4.91e-05	4.91e-05	9.81e-05	4.91e-05	4.91e-05	2.45e-05	7.36e-05	4.91e-05	2.45e-05	4.91e-05	0.000220734	0.000147156	7.36e-05	0	0.000220734	0.000147156	0.00012263	0.00012263	0	7.36e-05	0.000269786	0.000269786	0.000220734	7.36e-05	0.000269786	0.000147156	0	7.36e-05
Fusobacterium	0	4.91e-05	0	0	0	0	0.000269786	0	0	0	4.91e-05	7.36e-05	0	0	0	0	2.45e-05	0	0	0	0	0	0	0	0	0	0	0	0	0	0	0	0	0	2.45e-05	0	0	4.91e-05	0	0	0	0	0	0	0	0	0
Siphonobacter	0	4.91e-05	0	0.00012263	0	0	0	0	0	0	0	2.45e-05	0.000269786	0	0	0	4.91e-05	2.45e-05	0	0	0	2.45e-05	2.45e-05	0.000147156	0	0	0	0	0	0	0	0	2.45e-05	9.81e-05	7.36e-05	0	0.000147156	0	0	2.45e-05	4.91e-05	2.45e-05	0	0	0	0	0
Polynucleobacter	2.45e-05	2.45e-05	4.91e-05	0	0	0	0	4.91e-05	0	0	0	0	0	0	0	0	0	0	0	0.000269786	0	0	0	0	0	0	0	0	0	0	0	0.000147156	0	0	4.91e-05	2.45e-05	0	0	2.45e-05	0	0	0	0	0	2.45e-05	0	0
Methylocaldum	0	0	4.91e-05	0	0	0	0.00024526	0	2.45e-05	0	0	0	0	0	0	4.91e-05	0	0	0	0	2.45e-05	0	0	0	0	0	0	0	0	0	0	0	0	0	0	0	0	0	0	0	0	0	0	0	0	0	0
Anaerovorax	2.45e-05	0	2.45e-05	2.45e-05	0	0	0	2.45e-05	0	0	2.45e-05	0	2.45e-05	4.91e-05	0	0	0	0	2.45e-05	2.45e-05	2.45e-05	0.000147156	4.91e-05	0	0.000147156	0	2.45e-05	7.36e-05	2.45e-05	2.45e-05	0.00012263	0.000147156	0.00012263	0.000196208	4.91e-05	0.000196208	7.36e-05	0.000196208	4.91e-05	4.91e-05	2.45e-05	4.91e-05	0.000147156	0.00024526	0.000196208	0	0
Corallococcus	7.36e-05	4.91e-05	2.45e-05	0	4.91e-05	4.91e-05	0	4.91e-05	0	0	7.36e-05	7.36e-05	9.81e-05	4.91e-05	2.45e-05	9.81e-05	0	4.91e-05	0	4.91e-05	0.00024526	9.81e-05	2.45e-05	2.45e-05	0	7.36e-05	0.000171682	4.91e-05	7.36e-05	2.45e-05	0.00012263	9.81e-05	0.000171682	0.00012263	9.81e-05	7.36e-05	0	0	0	2.45e-05	4.91e-05	4.91e-05	7.36e-05	4.91e-05	0	7.36e-05	0
Peptoniphilus	0	0.000147156	4.91e-05	0	2.45e-05	7.36e-05	0	2.45e-05	2.45e-05	0	9.81e-05	0	0	0	0	0	4.91e-05	0	0	4.91e-05	0	0	0	4.91e-05	0	4.91e-05	2.45e-05	7.36e-05	0	0.000171682	0	0.00012263	2.45e-05	4.91e-05	0.00024526	0	2.45e-05	4.91e-05	7.36e-05	2.45e-05	0.00012263	7.36e-05	0	0	0	0	0
Thermomonas	4.91e-05	9.81e-05	2.45e-05	0	2.45e-05	0	7.36e-05	9.81e-05	2.45e-05	4.91e-05	0.000171682	4.91e-05	2.45e-05	4.91e-05	0	0.00012263	0.00012263	0	2.45e-05	0.00024526	4.91e-05	2.45e-05	7.36e-05	2.45e-05	9.81e-05	2.45e-05	4.91e-05	0.000147156	4.91e-05	0	0	7.36e-05	4.91e-05	0.00012263	7.36e-05	7.36e-05	9.81e-05	0.00012263	4.91e-05	9.81e-05	0.000171682	9.81e-05	4.91e-05	0.000171682	4.91e-05	7.36e-05	0.000171682
Aquirestis	7.36e-05	0	0	0	0	0	4.91e-05	0	0	0	0	0	0	0	0	0	0	0	0	9.81e-05	0	0	0	0	0	0	0	0	0	0	0	0	0	0	2.45e-05	0	0	0	0	0	0	0	0	0	7.36e-05	0	0.00024526
Pigmentiphaga	0.000220734	9.81e-05	0.00024526	0.00012263	0.00012263	0.00012263	4.91e-05	0.000147156	7.36e-05	9.81e-05	7.36e-05	4.91e-05	4.91e-05	4.91e-05	2.45e-05	2.45e-05	0.00024526	2.45e-05	9.81e-05	7.36e-05	9.81e-05	4.91e-05	0	2.45e-05	0.000220734	0	4.91e-05	2.45e-05	2.45e-05	9.81e-05	0	2.45e-05	2.45e-05	0.00012263	0.00012263	0.000220734	4.91e-05	0.000147156	7.36e-05	4.91e-05	9.81e-05	0	4.91e-05	0.000171682	0.00012263	0.000220734	4.91e-05
Pedomicrobium	4.91e-05	4.91e-05	4.91e-05	0.00012263	2.45e-05	0	0	7.36e-05	0	2.45e-05	0.000220734	7.36e-05	0.00012263	4.91e-05	7.36e-05	0.000147156	7.36e-05	7.36e-05	2.45e-05	2.45e-05	2.45e-05	0	0	0	0	0	0	2.45e-05	2.45e-05	0	0	0.000147156	0.00024526	4.91e-05	0.000171682	9.81e-05	4.91e-05	0.00012263	7.36e-05	9.81e-05	0	2.45e-05	7.36e-05	7.36e-05	2.45e-05	0	2.45e-05
A17	7.36e-05	0	0	2.45e-05	4.91e-05	2.45e-05	2.45e-05	9.81e-05	0	0	4.91e-05	0	7.36e-05	0.000147156	9.81e-05	0.000171682	0.00024526	0.00024526	4.91e-05	9.81e-05	0.000196208	0	4.91e-05	0	0	0	0	0	4.91e-05	0	0	7.36e-05	9.81e-05	9.81e-05	2.45e-05	0	2.45e-05	4.91e-05	0	2.45e-05	4.91e-05	2.45e-05	0	0	0	0	0
Roseburia	0	0	0	0	2.45e-05	0	7.36e-05	0	9.81e-05	4.91e-05	0	9.81e-05	2.45e-05	0	0	0	0	0.00024526	9.81e-05	0.00012263	0	7.36e-05	2.45e-05	0	9.81e-05	2.45e-05	0	4.91e-05	2.45e-05	0	0	0	0	4.91e-05	7.36e-05	9.81e-05	9.81e-05	0.00012263	0	0	0	7.36e-05	0.000147156	2.45e-05	0	9.81e-05	0.000171682
SGSH944	0	0	0	0	0	0	0	0	0	0	0	0	0	4.91e-05	0	0	0	0	0	0	0	0	0	0	0	0	0	0	0	0	0	0	0	2.45e-05	0	0	0	0.00024526	0	0	0	2.45e-05	0	0	0	0	0
Bifidobacterium	0.000220734	0.000171682	4.91e-05	2.45e-05	7.36e-05	0	0	4.91e-05	2.45e-05	4.91e-05	7.36e-05	0	0	0	0	0	0	0	0	0.000220734	2.45e-05	9.81e-05	0	0.00012263	7.36e-05	4.91e-05	0	0	0	2.45e-05	0	7.36e-05	2.45e-05	7.36e-05	9.81e-05	2.45e-05	0	7.36e-05	0	2.45e-05	0	4.91e-05	0	9.81e-05	2.45e-05	4.91e-05	0.00012263
ZA3312c	0	2.45e-05	0	0	0	0	0	0	0	0	0	0	0	0	0	0	0	0	0	0	0	0	4.91e-05	0	0	0	0	0	0	0	0	0	0	0	0	0	0	7.36e-05	0	0	0	0	0	0	0	0	0.000220734
Acetobacter	0	0	0	0	0	0	0	2.45e-05	0	4.91e-05	0	0	0	0	0	0	0	0	0	2.45e-05	2.45e-05	7.36e-05	0	0	0	0	0	0	0	0	0	0	0	0	4.91e-05	0	0	2.45e-05	0	0	0	0	0	0	0	0.000220734	0
Haemophilus	0.000171682	0.00012263	2.45e-05	0	0.00012263	0.000171682	2.45e-05	0.00012263	7.36e-05	0	7.36e-05	0	4.91e-05	2.45e-05	0.000196208	2.45e-05	0.000220734	2.45e-05	4.91e-05	2.45e-05	4.91e-05	7.36e-05	4.91e-05	0	0.00012263	7.36e-05	4.91e-05	0	2.45e-05	4.91e-05	4.91e-05	0	4.91e-05	7.36e-05	0.000220734	0	7.36e-05	2.45e-05	0.000220734	7.36e-05	0.000171682	4.91e-05	4.91e-05	2.45e-05	0	0.00012263	2.45e-05
Pontibacter	0	7.36e-05	7.36e-05	0.00012263	2.45e-05	4.91e-05	4.91e-05	4.91e-05	0	4.91e-05	4.91e-05	0	0	0	2.45e-05	2.45e-05	9.81e-05	0	0	0.00012263	9.81e-05	0.000220734	2.45e-05	2.45e-05	2.45e-05	4.91e-05	9.81e-05	0.00012263	0.000171682	4.91e-05	0	7.36e-05	0.00012263	7.36e-05	0.000147156	9.81e-05	0.00012263	7.36e-05	0.000147156	7.36e-05	7.36e-05	0	4.91e-05	9.81e-05	0	0.00012263	0
Achromobacter	0.000220734	7.36e-05	0.000147156	7.36e-05	0	7.36e-05	9.81e-05	9.81e-05	0.00012263	2.45e-05	2.45e-05	9.81e-05	0	0	7.36e-05	4.91e-05	7.36e-05	4.91e-05	0	0	9.81e-05	0	2.45e-05	2.45e-05	0	2.45e-05	2.45e-05	4.91e-05	2.45e-05	0	0	2.45e-05	0.00012263	0.00012263	0.000147156	0.000171682	7.36e-05	7.36e-05	4.91e-05	2.45e-05	9.81e-05	4.91e-05	4.91e-05	7.36e-05	4.91e-05	0.000220734	9.81e-05
Coprobacillus	0.000220734	0	0	0	0	7.36e-05	0	0	0	0	0	0	0	0	0	0	0	0	0	0	0	0	0	0	0	0	0	0	0	0	0	0	0	9.81e-05	0	0	0	0	0	0	0	0	0	4.91e-05	0	0	0
Nitrosopumilus	0	0	0	0	0	0	0	0	0	0	0	0	0	0	0	0	0	0	0	2.45e-05	0	0	0	0	0	0	0	0	0	0	0	0	0	0	0	0	0	0.000220734	0	0	0	0	0	0	0	0	0
Acidocella	0.000220734	0	2.45e-05	2.45e-05	0	4.91e-05	0	4.91e-05	0	0	0	0	0	0	7.36e-05	0	7.36e-05	2.45e-05	2.45e-05	4.91e-05	0	2.45e-05	9.81e-05	0	0	2.45e-05	0	0	0	0	0	2.45e-05	0	0.00012263	0	9.81e-05	2.45e-05	9.81e-05	7.36e-05	0	4.91e-05	0	4.91e-05	4.91e-05	4.91e-05	2.45e-05	0
[Prevotella]	9.81e-05	0	2.45e-05	0	2.45e-05	0	7.36e-05	0	0	0	0	0	0	0	7.36e-05	4.91e-05	0	7.36e-05	0.000220734	0	0	0	2.45e-05	2.45e-05	0	0	2.45e-05	0	0	0	0	0	0	0	2.45e-05	0	0	2.45e-05	2.45e-05	0	2.45e-05	0	4.91e-05	0	0	2.45e-05	7.36e-05
Agromyces	4.91e-05	4.91e-05	7.36e-05	0	2.45e-05	0	0.00012263	0.00012263	0	2.45e-05	0	9.81e-05	4.91e-05	4.91e-05	7.36e-05	0.000196208	0.000171682	7.36e-05	2.45e-05	2.45e-05	0.000171682	0.000220734	0.00012263	9.81e-05	7.36e-05	0.000196208	9.81e-05	0	7.36e-05	9.81e-05	4.91e-05	9.81e-05	4.91e-05	0.00012263	7.36e-05	0	7.36e-05	4.91e-05	0.00012263	0.000220734	0.00012263	4.91e-05	2.45e-05	0.000171682	2.45e-05	7.36e-05	4.91e-05
Rhodopila	0.00012263	0.000220734	7.36e-05	0.00012263	4.91e-05	4.91e-05	4.91e-05	9.81e-05	4.91e-05	4.91e-05	2.45e-05	2.45e-05	9.81e-05	2.45e-05	4.91e-05	0	7.36e-05	7.36e-05	9.81e-05	0.00012263	4.91e-05	0	0	0	0	7.36e-05	2.45e-05	0	2.45e-05	2.45e-05	0	2.45e-05	0	2.45e-05	4.91e-05	4.91e-05	0.00012263	2.45e-05	7.36e-05	4.91e-05	0	2.45e-05	9.81e-05	4.91e-05	2.45e-05	2.45e-05	0
Weeksella	0	0	0.000220734	2.45e-05	0	2.45e-05	0	4.91e-05	0	0	0	9.81e-05	0	0	0	0	0	0	0	0	0	0	0	0	0	0	0	0	0	0	0	0	0	0	0	4.91e-05	0	0	0	0	0	0	0	2.45e-05	0	0	0
Calothrix	2.45e-05	0	0	0.000147156	7.36e-05	0	0	0	0	0	4.91e-05	4.91e-05	0.000220734	0	7.36e-05	7.36e-05	0	0	0	0	2.45e-05	0	4.91e-05	0	0	7.36e-05	0	4.91e-05	2.45e-05	0	0	0	0	9.81e-05	4.91e-05	0	0.000171682	2.45e-05	4.91e-05	4.91e-05	4.91e-05	0	4.91e-05	0	0	0	0
Aquaspirillum	0.000220734	0	2.45e-05	0	0	0	2.45e-05	0	2.45e-05	0	0	0	0	0	0	0	0	0	0	0	0	0	0	0	2.45e-05	2.45e-05	2.45e-05	2.45e-05	0	0	0	7.36e-05	0	0.000171682	0	4.91e-05	4.91e-05	0	7.36e-05	0	2.45e-05	2.45e-05	4.91e-05	0	0	0	0
Desulfovibrio	9.81e-05	0	0	4.91e-05	0	0	0	0	0	2.45e-05	0	0	4.91e-05	0	0	2.45e-05	0	0	0	7.36e-05	2.45e-05	0	0	0	0	0	0	0	0	0	2.45e-05	0	0	2.45e-05	0	2.45e-05	0.000220734	4.91e-05	0	0	7.36e-05	0	2.45e-05	9.81e-05	2.45e-05	0	4.91e-05
Thiobacillus	0	0	4.91e-05	4.91e-05	0	0	7.36e-05	2.45e-05	7.36e-05	2.45e-05	2.45e-05	0	0	0	0	2.45e-05	2.45e-05	2.45e-05	2.45e-05	7.36e-05	0	0	0	0	0.000196208	0	0	4.91e-05	0	0	0	0	0	7.36e-05	2.45e-05	2.45e-05	0	0	0	2.45e-05	7.36e-05	4.91e-05	0	0	0	0	0
Helcococcus	0	7.36e-05	0.000196208	9.81e-05	2.45e-05	0	0	0	0	0	0	7.36e-05	0	0	0	0	0	0	0	0	0	0	0	0	2.45e-05	2.45e-05	0	0	0	0	0	0	0	0	4.91e-05	0.000147156	0	0	4.91e-05	0	0	2.45e-05	0	0	2.45e-05	0	0
Parabacteroides	2.45e-05	0	0.00012263	0	0	0	0.000196208	4.91e-05	0	4.91e-05	2.45e-05	4.91e-05	2.45e-05	0	0	0	0	9.81e-05	2.45e-05	4.91e-05	0	0	2.45e-05	0	0	0	0	2.45e-05	0	0	0	0	0	0	7.36e-05	7.36e-05	0	0.000147156	0	2.45e-05	0	7.36e-05	9.81e-05	9.81e-05	2.45e-05	0	0.000171682
Kribbella	0	7.36e-05	2.45e-05	0	4.91e-05	0	0	0	0	0	0	0	0	0	0	0	2.45e-05	0	0	7.36e-05	0	2.45e-05	9.81e-05	0	0	0	0	0	0	0	0	0	0	0	2.45e-05	0	7.36e-05	0	2.45e-05	2.45e-05	2.45e-05	0	0	0	0	0	0.000196208
Campylobacter	7.36e-05	0.000196208	0	4.91e-05	2.45e-05	4.91e-05	7.36e-05	4.91e-05	0	0	4.91e-05	4.91e-05	2.45e-05	0	7.36e-05	0	4.91e-05	0.000147156	0	7.36e-05	2.45e-05	0	0	0	0	0	0	0	0	2.45e-05	0	0	0	0	0.00012263	0	0	2.45e-05	4.91e-05	0	2.45e-05	7.36e-05	0	4.91e-05	2.45e-05	0	2.45e-05
Winogradskyella	0	2.45e-05	0.000147156	0	2.45e-05	0	2.45e-05	4.91e-05	0	0	0	7.36e-05	0	0	0	0	0	0	2.45e-05	0	2.45e-05	0	0	0	0	4.91e-05	0	0	0	0	7.36e-05	2.45e-05	4.91e-05	0	0	0.000196208	0	2.45e-05	0	2.45e-05	4.91e-05	0	4.91e-05	4.91e-05	9.81e-05	2.45e-05	0
Saccharibacillus	0	4.91e-05	2.45e-05	9.81e-05	0	0	0	9.81e-05	2.45e-05	0	4.91e-05	0	0	0	0	2.45e-05	2.45e-05	0	0	2.45e-05	0	0	0	9.81e-05	2.45e-05	4.91e-05	7.36e-05	0.000196208	4.91e-05	9.81e-05	2.45e-05	0	0	7.36e-05	0.000171682	0	7.36e-05	4.91e-05	0.00012263	7.36e-05	4.91e-05	4.91e-05	0.000147156	0.000196208	2.45e-05	4.91e-05	4.91e-05
Segetibacter	7.36e-05	2.45e-05	0	0.000147156	0	0	0	4.91e-05	0	7.36e-05	0	2.45e-05	4.91e-05	4.91e-05	2.45e-05	0	7.36e-05	0.000171682	2.45e-05	0	0	0	0	0	4.91e-05	0	9.81e-05	2.45e-05	4.91e-05	2.45e-05	0	2.45e-05	0.00012263	0.000196208	9.81e-05	4.91e-05	2.45e-05	2.45e-05	0	2.45e-05	4.91e-05	7.36e-05	2.45e-05	4.91e-05	7.36e-05	0	0
Actinoplanes	0	7.36e-05	0	0	7.36e-05	4.91e-05	0	2.45e-05	0	0	0	4.91e-05	4.91e-05	4.91e-05	0	0	2.45e-05	7.36e-05	2.45e-05	2.45e-05	0	2.45e-05	2.45e-05	2.45e-05	2.45e-05	0	2.45e-05	4.91e-05	2.45e-05	2.45e-05	2.45e-05	0	2.45e-05	7.36e-05	4.91e-05	7.36e-05	0	2.45e-05	2.45e-05	4.91e-05	2.45e-05	0.000196208	7.36e-05	2.45e-05	0	0	0
Anaeromyxobacter	4.91e-05	2.45e-05	2.45e-05	0	4.91e-05	7.36e-05	0	0.000196208	0	0	2.45e-05	0	2.45e-05	0	0	0	2.45e-05	2.45e-05	0	0	2.45e-05	7.36e-05	0	4.91e-05	0	0	0	2.45e-05	0	0	0	2.45e-05	2.45e-05	9.81e-05	2.45e-05	0	2.45e-05	2.45e-05	0	0	0	0	2.45e-05	9.81e-05	2.45e-05	0	4.91e-05
Tsukamurella	0	7.36e-05	0	0	0	0	0	0	0	0	0	0	0	2.45e-05	0	0	0	0	2.45e-05	0	0	0	0	0	2.45e-05	0	0	4.91e-05	2.45e-05	0	0	0	2.45e-05	2.45e-05	0.000196208	2.45e-05	0	7.36e-05	2.45e-05	0	0	2.45e-05	4.91e-05	0	0	4.91e-05	0
SMB53	2.45e-05	0.000171682	0.000147156	0.00012263	2.45e-05	2.45e-05	0.000171682	0.00012263	4.91e-05	7.36e-05	7.36e-05	4.91e-05	2.45e-05	4.91e-05	4.91e-05	0.00012263	4.91e-05	0.000196208	0.000196208	7.36e-05	7.36e-05	4.91e-05	0	0	9.81e-05	7.36e-05	0	4.91e-05	0.000171682	0	2.45e-05	0	4.91e-05	0.00012263	7.36e-05	9.81e-05	9.81e-05	0.000171682	4.91e-05	0.00012263	0	0.00012263	0.000147156	0.00012263	2.45e-05	4.91e-05	0.000147156
Nostoc	0	2.45e-05	0	0	4.91e-05	0	4.91e-05	0	0	0	2.45e-05	2.45e-05	4.91e-05	4.91e-05	2.45e-05	0	0	2.45e-05	0.000196208	0	0	0	0	0	0	0	0	0	0	0	0	0	0	2.45e-05	2.45e-05	0	0	7.36e-05	0	0	0	0	0	0	0	0	0
Formivibrio	0.00012263	0	4.91e-05	0	0	0	0	0	0	0	0	0	0	0	0	2.45e-05	0	2.45e-05	0	0	0	2.45e-05	2.45e-05	0	2.45e-05	4.91e-05	7.36e-05	0	2.45e-05	0	2.45e-05	0	0	0.000196208	4.91e-05	0	0	2.45e-05	0	4.91e-05	4.91e-05	4.91e-05	0	4.91e-05	0	0	2.45e-05
Atopobium	0	7.36e-05	0	0	0	0	0	2.45e-05	4.91e-05	0	4.91e-05	0	0	0	0	0	0	0	0	0	7.36e-05	4.91e-05	4.91e-05	0	0	2.45e-05	0	2.45e-05	0	0.00012263	4.91e-05	0	2.45e-05	4.91e-05	0.000196208	4.91e-05	7.36e-05	2.45e-05	4.91e-05	9.81e-05	0	2.45e-05	2.45e-05	7.36e-05	2.45e-05	2.45e-05	4.91e-05
Candidatus Rhodoluna	0.000147156	0	0	0	2.45e-05	0	0	0	0	0	0	0	0	0	0	0	0	0	0	0.000196208	0	2.45e-05	0	0	0	0	0	0	0	0	0	2.45e-05	0	0	0	0	0	0	0	0	0	0	0	4.91e-05	0	7.36e-05	0
Turneriella	0	0	0	0	7.36e-05	0	0	0	0	0	7.36e-05	2.45e-05	2.45e-05	2.45e-05	2.45e-05	2.45e-05	7.36e-05	0.000196208	0	0	7.36e-05	0	0	0	0	0	0	0	0	0	0	0	0.000171682	0	0	2.45e-05	0	0	0	0	0	2.45e-05	0	2.45e-05	2.45e-05	0	0
GOUTA19	0	0	0	0	2.45e-05	0	0	0	0	0	0	0	0	4.91e-05	0	0	0	0	2.45e-05	0	0	0	0	0	0	0	2.45e-05	0	0	0	0	0	2.45e-05	2.45e-05	0	0	0	0.000171682	9.81e-05	0	0	0	0	0	0	4.91e-05	0
Cystobacter	7.36e-05	4.91e-05	0	2.45e-05	0	2.45e-05	2.45e-05	7.36e-05	9.81e-05	0	0	0	0	2.45e-05	7.36e-05	0	4.91e-05	7.36e-05	0	0	0	7.36e-05	0	2.45e-05	0	7.36e-05	0	0	4.91e-05	0.00012263	0	0	0	0	0.000147156	0.000147156	9.81e-05	9.81e-05	0	4.91e-05	4.91e-05	0.000171682	0	0	4.91e-05	4.91e-05	0
Saprospira	0	0	0	2.45e-05	2.45e-05	0	0	4.91e-05	0	0	0	0	0	0	0	0	0	0	2.45e-05	0	2.45e-05	0	0	0	0	0	0	4.91e-05	0	0	0	0	0	0	2.45e-05	0	0	0.000171682	2.45e-05	0	0	0	0	2.45e-05	0	0	0
Mucispirillum	2.45e-05	0	0	0	0	0	0.000171682	2.45e-05	0	0	0	2.45e-05	0	0	0	0	0	0	4.91e-05	0	0	0	0	2.45e-05	0	2.45e-05	0	0	4.91e-05	0	0	0	0	0	0	0	0	0	0	2.45e-05	0	0	2.45e-05	0	0	0	0
Rhodocytophaga	0.00012263	4.91e-05	0	2.45e-05	4.91e-05	2.45e-05	0	0	0	0	4.91e-05	4.91e-05	0	0	2.45e-05	4.91e-05	0	0	0	0	7.36e-05	7.36e-05	0	2.45e-05	0	2.45e-05	0.000171682	4.91e-05	2.45e-05	0	4.91e-05	0	2.45e-05	7.36e-05	7.36e-05	9.81e-05	4.91e-05	9.81e-05	4.91e-05	2.45e-05	4.91e-05	9.81e-05	0	2.45e-05	2.45e-05	4.91e-05	0
Sutterella	0	0	0	0	2.45e-05	0	9.81e-05	0	2.45e-05	9.81e-05	0	7.36e-05	0	2.45e-05	0	9.81e-05	0	0.00012263	0.000147156	4.91e-05	4.91e-05	2.45e-05	9.81e-05	0	0	0	0	2.45e-05	0	0	0	2.45e-05	0	0	0	0	0	0.000171682	0	4.91e-05	0	2.45e-05	9.81e-05	2.45e-05	2.45e-05	0.000147156	0.000171682
Porphyromonas	4.91e-05	7.36e-05	2.45e-05	0	0	0	0	2.45e-05	2.45e-05	0	7.36e-05	0	4.91e-05	0	0	4.91e-05	7.36e-05	2.45e-05	0	0	0	0	2.45e-05	2.45e-05	0	0	0	4.91e-05	0	0.00012263	7.36e-05	0	2.45e-05	0	0.000171682	4.91e-05	0	4.91e-05	0	4.91e-05	7.36e-05	2.45e-05	0	4.91e-05	2.45e-05	7.36e-05	0
Nocardia	0	0	2.45e-05	0	0	0	0	0	2.45e-05	0	9.81e-05	2.45e-05	0	0	0	0	4.91e-05	4.91e-05	0	0.000171682	2.45e-05	0	4.91e-05	0	9.81e-05	0	0	0	0	2.45e-05	4.91e-05	0	0	2.45e-05	4.91e-05	2.45e-05	0	9.81e-05	0	7.36e-05	2.45e-05	2.45e-05	0	0	7.36e-05	0	0
Nesterenkonia	0	0	0	0	2.45e-05	2.45e-05	2.45e-05	0	0	0	0	7.36e-05	2.45e-05	7.36e-05	7.36e-05	0.000171682	2.45e-05	7.36e-05	0	0	0	0.000171682	7.36e-05	0	0	7.36e-05	2.45e-05	7.36e-05	2.45e-05	2.45e-05	2.45e-05	9.81e-05	7.36e-05	0.00012263	7.36e-05	0.00012263	4.91e-05	0	2.45e-05	9.81e-05	9.81e-05	0.00012263	0	0	2.45e-05	0	0
Rickettsia	7.36e-05	0.00012263	0	0	0	0	0	0	2.45e-05	0	4.91e-05	2.45e-05	0	0	0	2.45e-05	0	0	0.00012263	0	2.45e-05	2.45e-05	0	0	2.45e-05	0	0	0	0	0.000171682	0	0	2.45e-05	0.00012263	0	2.45e-05	0	4.91e-05	7.36e-05	7.36e-05	0	2.45e-05	9.81e-05	0	4.91e-05	0	0
Pelosinus	4.91e-05	0	0	0	2.45e-05	7.36e-05	2.45e-05	0	0	0	4.91e-05	0	4.91e-05	0	2.45e-05	9.81e-05	0	2.45e-05	0	0	0	0	2.45e-05	2.45e-05	2.45e-05	2.45e-05	2.45e-05	0	4.91e-05	4.91e-05	0	0	0	0.000171682	2.45e-05	4.91e-05	2.45e-05	4.91e-05	4.91e-05	0.000171682	7.36e-05	2.45e-05	0	9.81e-05	4.91e-05	0	4.91e-05
WAL_1855D	0	0.00012263	2.45e-05	0	0	0	0	2.45e-05	0	0	2.45e-05	0	0	2.45e-05	0	0	0	0	0	0	0	0	0	7.36e-05	0	0	2.45e-05	7.36e-05	0	0	0	0	0	0	0.000171682	0	0	0	0	2.45e-05	2.45e-05	2.45e-05	2.45e-05	0	0	0	0
Longispora	0	0	4.91e-05	0	0	0	0	0	0	0	0	0	0	0	0	0	0	0	0	0	0	0	4.91e-05	0	0	0	0	0	2.45e-05	0	0	0	0	0	4.91e-05	0.000171682	0	4.91e-05	0	0	0	0	0	0	0	0	0
Chitinophaga	0	4.91e-05	0	0	0	0	2.45e-05	0	0	0	0	4.91e-05	0	0	0	0	4.91e-05	0	0	0	0	0	0	2.45e-05	0	0	4.91e-05	0	0	0	0	0	2.45e-05	0	0	0.000171682	7.36e-05	2.45e-05	2.45e-05	9.81e-05	9.81e-05	2.45e-05	2.45e-05	0	0	2.45e-05	0
Caloramator	0	2.45e-05	0	2.45e-05	7.36e-05	0	4.91e-05	2.45e-05	0	7.36e-05	0	0	4.91e-05	2.45e-05	0	2.45e-05	0	0	0	4.91e-05	0	0	0	0	0	2.45e-05	0.000147156	0	0	0	0	0	0	2.45e-05	4.91e-05	0	2.45e-05	0	0	0	0	0	0	0	0	0	0
nsmpVI18	0	0	0	0	0	0	0.000147156	0	0	0	0	0	0	0	0	4.91e-05	0	0	0	0	0	0	0	0	0	0	0	0	0	0	0	0	0	0	0	0	0	0	0	7.36e-05	0	0	0	0	0	0	0
Sedimentibacter	0	0	0	0	0	9.81e-05	2.45e-05	0	0	0	2.45e-05	0	0	2.45e-05	0	0	0	0	0	0	0	7.36e-05	7.36e-05	0	2.45e-05	0	2.45e-05	4.91e-05	7.36e-05	2.45e-05	4.91e-05	0	0	9.81e-05	9.81e-05	2.45e-05	9.81e-05	0.00012263	0	4.91e-05	7.36e-05	0	4.91e-05	0.000147156	0.00012263	0	0
Tenacibaculum	0	7.36e-05	0	0	0	0	4.91e-05	0	0	2.45e-05	0	0	0	0	0	0	0	0	0	0	0	0	0	0	0	0	0	0	0	0	0	0	0	0	0.000147156	0	0	4.91e-05	0	2.45e-05	0	2.45e-05	0	0	0	0	0
Desulfobulbus	0	0	0	2.45e-05	4.91e-05	0	0	0	2.45e-05	0	2.45e-05	0	0	0	2.45e-05	0	0	0	0	9.81e-05	0	2.45e-05	7.36e-05	0	0	0	0	0	0	2.45e-05	0	4.91e-05	2.45e-05	2.45e-05	0	0	2.45e-05	2.45e-05	0	4.91e-05	0	0	2.45e-05	0.000147156	0	0	0
Niigata-25	0	0	2.45e-05	0	0	0	0	0	0	0	0	4.91e-05	4.91e-05	0	0	0	0	0	0	0	0	0	0	2.45e-05	0	0	2.45e-05	2.45e-05	7.36e-05	4.91e-05	2.45e-05	0	0	2.45e-05	0	4.91e-05	4.91e-05	2.45e-05	2.45e-05	2.45e-05	4.91e-05	0	0	0.00012263	0.000147156	0	0
Euzebya	0	4.91e-05	2.45e-05	0	0	0	0	2.45e-05	0	4.91e-05	0	0	0	0	0	4.91e-05	0	0	0	0.00012263	0	7.36e-05	0	0	7.36e-05	0	0	0	0	0	0	2.45e-05	0	0	0	2.45e-05	0	0	2.45e-05	2.45e-05	0	0	0.000147156	2.45e-05	0	0	0
Larkinella	2.45e-05	0	0	0	0	4.91e-05	0	2.45e-05	0	2.45e-05	0	0	0	4.91e-05	2.45e-05	0	0	0	0	0.000147156	0	0	0	0	2.45e-05	0	9.81e-05	4.91e-05	4.91e-05	0	0	0.00012263	0	0	2.45e-05	0	4.91e-05	7.36e-05	0	2.45e-05	4.91e-05	4.91e-05	0	2.45e-05	4.91e-05	0	0
Ferruginibacter	7.36e-05	0	0	0	2.45e-05	0	0	0	0	0	0.000147156	4.91e-05	2.45e-05	0	0	2.45e-05	4.91e-05	0	4.91e-05	0	4.91e-05	0	2.45e-05	0	0	0	0	0	0	0	0	0	9.81e-05	4.91e-05	7.36e-05	0	0	7.36e-05	0	0	4.91e-05	4.91e-05	0	2.45e-05	0	0	0
Oligella	0	2.45e-05	7.36e-05	0	0	0	0	0	2.45e-05	0	0	0	0	0	0	0	0	0	0	0	0	0	0	0	0	0	0	0.000147156	2.45e-05	0	0	0	0	0	0	0	0	0	2.45e-05	2.45e-05	0	0	0	0	4.91e-05	0	7.36e-05
vadinHB04	4.91e-05	0	0	0	2.45e-05	0	2.45e-05	2.45e-05	0	0	0	0	0	0	0	2.45e-05	0	0	0	0	4.91e-05	0	0	0	0	0	0	0	4.91e-05	0	0	0	0	0	0	2.45e-05	0	0	0	2.45e-05	0	0	0	0.000147156	0	0	0
Afifella	0	2.45e-05	0	0	2.45e-05	0	0	0	2.45e-05	0	0	4.91e-05	0	2.45e-05	0	0	2.45e-05	0	0.00012263	0	0.00012263	2.45e-05	0	4.91e-05	0	4.91e-05	2.45e-05	0	0	0	0	4.91e-05	7.36e-05	7.36e-05	2.45e-05	2.45e-05	2.45e-05	0.000147156	2.45e-05	0	0	0	9.81e-05	2.45e-05	0	0	0
Allochromatium	0	0	0	4.91e-05	4.91e-05	0	0.000147156	0	0	0	0	0	0	0	0	0	0	0	0	0	0	0	0	0	0	0	0	0	0	0	0	0	0	0	0	0	0	0	0	2.45e-05	0	0	0	0	0	0	0
Sporichthya	0	0	0	0	0	0	0	2.45e-05	0	4.91e-05	2.45e-05	0	4.91e-05	0	0	0	0.000147156	0	9.81e-05	0	0	0	0	0	0	0	0	0	2.45e-05	0	0	0	4.91e-05	0	0	0	0	4.91e-05	0	0	4.91e-05	4.91e-05	4.91e-05	2.45e-05	0	0	0
Blautia	0	7.36e-05	0	2.45e-05	0	2.45e-05	0	0	2.45e-05	2.45e-05	0	0	4.91e-05	2.45e-05	0	0	4.91e-05	0	4.91e-05	0.00012263	2.45e-05	0	0	0	4.91e-05	0	2.45e-05	4.91e-05	0	0	0	7.36e-05	0	4.91e-05	9.81e-05	2.45e-05	0.00012263	0	2.45e-05	0	0	4.91e-05	4.91e-05	0	2.45e-05	0.000147156	0
Runella	4.91e-05	7.36e-05	0	0	0	0	4.91e-05	2.45e-05	2.45e-05	2.45e-05	0	4.91e-05	0	0	7.36e-05	0	2.45e-05	0.00012263	0	0	0	0	2.45e-05	0	0	2.45e-05	7.36e-05	0	9.81e-05	0	0	7.36e-05	9.81e-05	2.45e-05	0	2.45e-05	2.45e-05	2.45e-05	0	0	4.91e-05	4.91e-05	0	2.45e-05	2.45e-05	0	0
Geothrix	4.91e-05	0	0	2.45e-05	0	0	4.91e-05	0	2.45e-05	2.45e-05	7.36e-05	0.00012263	4.91e-05	0.00012263	2.45e-05	0	9.81e-05	9.81e-05	2.45e-05	0	0	0	0	0	2.45e-05	2.45e-05	2.45e-05	0	0.00012263	0	0	0	4.91e-05	2.45e-05	4.91e-05	2.45e-05	0	0	2.45e-05	2.45e-05	7.36e-05	7.36e-05	2.45e-05	9.81e-05	0	0	0
Conexibacter	0	0	2.45e-05	0	0	2.45e-05	0	2.45e-05	0	0	0	0.00012263	0	2.45e-05	7.36e-05	2.45e-05	0	0	4.91e-05	0	0	0	0	0	0	0	0	2.45e-05	0	0	4.91e-05	2.45e-05	4.91e-05	0	7.36e-05	9.81e-05	0	2.45e-05	9.81e-05	4.91e-05	4.91e-05	2.45e-05	0	0	0	0	0
Acidisoma	4.91e-05	2.45e-05	2.45e-05	7.36e-05	2.45e-05	0	0	9.81e-05	0	0	0	2.45e-05	0	0	0	2.45e-05	4.91e-05	0	0	4.91e-05	2.45e-05	0	0	7.36e-05	2.45e-05	0	4.91e-05	0	4.91e-05	0	2.45e-05	0	2.45e-05	7.36e-05	4.91e-05	4.91e-05	2.45e-05	0	0	7.36e-05	0.00012263	0	0	0	4.91e-05	2.45e-05	0
Trueperella	0	7.36e-05	0.00012263	2.45e-05	4.91e-05	0	2.45e-05	0	0	0	0	2.45e-05	0	4.91e-05	0	0	2.45e-05	4.91e-05	0	0	0	7.36e-05	0	2.45e-05	0	4.91e-05	0	4.91e-05	4.91e-05	7.36e-05	2.45e-05	0	2.45e-05	7.36e-05	7.36e-05	0	4.91e-05	0	0	2.45e-05	2.45e-05	2.45e-05	0	2.45e-05	0	4.91e-05	0
Acutodesmus	0	0	0	0	0	0	0	0	2.45e-05	0	0	0	0	0	0	0	0	0	0	0	0.00012263	0	0	0	0	0	0	2.45e-05	0	0	0	0	2.45e-05	0	2.45e-05	0	0	0	0	4.91e-05	0	0	0	0	0	0	2.45e-05
Bacillus	0	0	0	0	0	0	0	4.91e-05	0	0	0	0	2.45e-05	0	0	0	0	0	0	0	0	0	4.91e-05	0	0.00012263	0	0	0	0	0	0	2.45e-05	0	0	0	2.45e-05	2.45e-05	0	0	0	2.45e-05	0	0	0	2.45e-05	0	0
Tepidibacter	2.45e-05	0.00012263	0	0	0	0	0	0	2.45e-05	0	2.45e-05	0	0	0	0	0	0	0	0	0	0	0	0	0	0	0	0	0	0	0	0	0	0	0	4.91e-05	0	0	0	0	0	0	0	4.91e-05	2.45e-05	0	0	0
5-7N15	0	0	0	0	0	0	0	0	0	0	0	0	0	0	0	0	0	0	0	0	0	0	0	0	0	0	0	0	0	0	0	0	0	0	0	0	0	0	0	0	0	0	0	0	0	0	0.00012263
Collinsella	0	0	0	0	0	0	0	0	0	0	0	0	0	0	0	0	0	0	0	0.00012263	0	0	0	0	0	0	0	0	0	0	0	4.91e-05	0	0	0	0	0	0	0	0	0	0	0	0	0	0	0
Pleomorphomonas	2.45e-05	2.45e-05	0	2.45e-05	2.45e-05	0	0	0	0	4.91e-05	4.91e-05	9.81e-05	0	4.91e-05	2.45e-05	2.45e-05	4.91e-05	0	0	2.45e-05	4.91e-05	0	2.45e-05	0	4.91e-05	0	0.00012263	0	0	0	0	9.81e-05	4.91e-05	2.45e-05	4.91e-05	4.91e-05	2.45e-05	7.36e-05	0	4.91e-05	0	0	0	9.81e-05	0	0	7.36e-05
Sphaerochaeta	0	0	0	0	0	0	0.00012263	0	0	0	0	0	0	0	0	0	0	0	0	0	0	0	0	0	0	0	0	0	0	0	0	0	0	0	0	0	0	0	0	0	0	0	0	0	0	0	0
Blvii28	0	0	0	0	0	0	0	0	0	0	0	0	0	0	0	0	0	2.45e-05	0	0	0	2.45e-05	0	0	2.45e-05	0	0	0	0	2.45e-05	0	7.36e-05	0	2.45e-05	2.45e-05	7.36e-05	2.45e-05	0.00012263	7.36e-05	2.45e-05	0	0	0	0.00012263	4.91e-05	0	0
Lachnospira	0	0	0	0	2.45e-05	0	0	4.91e-05	0	2.45e-05	0	0	0	0	0	0	2.45e-05	2.45e-05	0	0	4.91e-05	4.91e-05	0	0	0	2.45e-05	0	0	0	0	0	0	0	4.91e-05	7.36e-05	0	0	0.00012263	0	0	4.91e-05	2.45e-05	0	0	0	0	0
Peptococcus	0	0	2.45e-05	0	0	0	0	9.81e-05	2.45e-05	0	2.45e-05	0	0	0	0	4.91e-05	4.91e-05	0	0	0	0	0	0	0	2.45e-05	2.45e-05	0	2.45e-05	4.91e-05	0.00012263	0	0	0	0	7.36e-05	7.36e-05	0	0	0	4.91e-05	9.81e-05	0	0	0	0	4.91e-05	0
Akkermansia	0.00012263	0	0	0	0	0	4.91e-05	0	0	2.45e-05	0	0	0	0	0	0	0	4.91e-05	0	0	0	0	0	0	2.45e-05	0	0	0	0	0	0	0	0	2.45e-05	2.45e-05	0	0	0	0	0	0	2.45e-05	0.00012263	0	0	0	4.91e-05
Sulfurospirillum	2.45e-05	0	0	0	0	0	0	0	0	0	0	0	0	0	0	0	0	0	0	0	0	0	7.36e-05	0	0	0	0	0	0	0	0	0	0	0.00012263	4.91e-05	0	0	0	0	0	0	0	0	0	0	0	7.36e-05
[Eubacterium]	0	0	0	0	0	0	0.00012263	0	0	0	0	0	0	0	0	0	0	0	0	0	0	0	0	0	0	0	0	0	0	0	0	0	0	0	0	0	0	0	0	0	0	0	0	0	0	0	0
Dactylosporangium	0	0	0	2.45e-05	0	0	0	0	0	0	0	0	0	2.45e-05	0	7.36e-05	0.00012263	0	0	0	0	0	0	0	0	0	0	0	2.45e-05	0	7.36e-05	0	0	0	2.45e-05	0	2.45e-05	4.91e-05	0	0	2.45e-05	0	0	2.45e-05	0	0	0
Crenothrix	2.45e-05	0	0	0	0	0	0	0	4.91e-05	0	0	0	2.45e-05	9.81e-05	0	2.45e-05	0	4.91e-05	0	0	0	0	0	0	2.45e-05	0	0	0	4.91e-05	0	0	2.45e-05	0	0	0	0	0	0.00012263	0	2.45e-05	0	4.91e-05	2.45e-05	0	0	0	0
Alkalibacter	0	0	0	0	0	0	0	0	0	0	0	0	0	0	0	0	0	0	0	0	0	7.36e-05	0	0	2.45e-05	2.45e-05	2.45e-05	2.45e-05	2.45e-05	2.45e-05	0	7.36e-05	0	0	2.45e-05	4.91e-05	9.81e-05	2.45e-05	9.81e-05	0	0	2.45e-05	0	0.00012263	4.91e-05	0	0
[Clostridium]	0	0	0	0	4.91e-05	4.91e-05	0	2.45e-05	0	4.91e-05	0	0	0	0	0	0	0	0	0	2.45e-05	0	0	4.91e-05	0	2.45e-05	0	0	2.45e-05	2.45e-05	0	0	0.00012263	0	0	2.45e-05	0	0	0	0	2.45e-05	0	0	0	0.00012263	2.45e-05	0	2.45e-05
Haliscomenobacter	7.36e-05	2.45e-05	0	0	0	0	2.45e-05	0	0	0	4.91e-05	4.91e-05	0	0	2.45e-05	0	0.00012263	4.91e-05	2.45e-05	0	2.45e-05	0	0	0	0	0	2.45e-05	0	2.45e-05	0	0	0	7.36e-05	7.36e-05	0	2.45e-05	0	4.91e-05	2.45e-05	2.45e-05	0	2.45e-05	0	4.91e-05	4.91e-05	0	0
Fibrobacter	0	0	0	0	0	0	0	0	0	2.45e-05	0	0	0	0	0	0	0	0	0	0	0	0	0	0	0	0	0	0	0	0	0	0	0	0	0	0	0	0	0	0	0	0	0.00012263	0	0	0	0
Syntrophobacter	0	2.45e-05	0	0	0	0	0	0	0	0	0	0	0	2.45e-05	0	0	0	0	0	0	0	0	0	0	0	2.45e-05	0	0	0	2.45e-05	0	0	0	0	0	0	0	0.00012263	0	0	0	0	0	0	0	0	0
Alloscardovia	0.00012263	0	2.45e-05	0	0	0	0	0	0	0	0	0	0	0	0	0	0	0	0	0	0	0	0	0	0	0	0	0	0	0	0	0	0	4.91e-05	0	0	0	0	0	0	0	0	0	0	0	0	0
Chondromyces	0	0	0	2.45e-05	0	2.45e-05	0	4.91e-05	0	0	0	0	0	0	0	0	2.45e-05	0	0	4.91e-05	0.00012263	0	0	2.45e-05	0	0	2.45e-05	0	2.45e-05	4.91e-05	2.45e-05	0	4.91e-05	2.45e-05	2.45e-05	0	0	0	4.91e-05	2.45e-05	7.36e-05	0	2.45e-05	0	0	4.91e-05	9.81e-05
Saccharothrix	0	0	0	0	4.91e-05	0	0	0	2.45e-05	0	0	0	0	0	0	0	0	0.00012263	0	0	0	0	0	0	0	0	0	0	0	0	0	0	0	0	0	0	0	4.91e-05	0	0	0	7.36e-05	0	0	0	0	0
Iamia	0	0	2.45e-05	0	2.45e-05	2.45e-05	7.36e-05	2.45e-05	7.36e-05	4.91e-05	2.45e-05	0	7.36e-05	0.00012263	4.91e-05	4.91e-05	0	2.45e-05	7.36e-05	2.45e-05	0.00012263	0	0	0	2.45e-05	0	4.91e-05	0	0	0	0	2.45e-05	0.00012263	0	0	2.45e-05	2.45e-05	2.45e-05	4.91e-05	0	2.45e-05	0	0	9.81e-05	0	4.91e-05	0
Ornithobacterium	0	0	0	0	0	0	0	0	0	0	2.45e-05	0	0	0	0	0	0	0	0.00012263	0	4.91e-05	0	0	0	0	0	0	0	0	0	0	0	0	0	0	0	2.45e-05	0	0	0	0	0	0	0	0	2.45e-05	0
Polaribacter	0.00012263	0	0	2.45e-05	0	0	2.45e-05	2.45e-05	0	0	7.36e-05	0	0	0	0	0	0	2.45e-05	4.91e-05	0	0	0	0	0	0	0	0	0	0	0	0	0	0	2.45e-05	4.91e-05	4.91e-05	0	2.45e-05	2.45e-05	4.91e-05	0	0	0	0	0	0	2.45e-05
Persicirhabdus	0	0	0	0	0	0	0.00012263	0	0	0	0	2.45e-05	0	0	0	2.45e-05	0	0	0	0	0	0	0	0	0	0	0	0	0	0	0	0	0	0	0	4.91e-05	0	0	0	0	0	0	0	0	0	0	0
Veillonella	0	0	0	0	2.45e-05	9.81e-05	0	4.91e-05	4.91e-05	4.91e-05	4.91e-05	0	0	0	0	0	4.91e-05	0	0.00012263	0	0	4.91e-05	0	7.36e-05	0	0	0	0	0	0	0	7.36e-05	4.91e-05	0	4.91e-05	0	2.45e-05	4.91e-05	0	0	2.45e-05	2.45e-05	2.45e-05	7.36e-05	2.45e-05	2.45e-05	2.45e-05
Cohnella	0	0	0	2.45e-05	0	0	0.00012263	0	2.45e-05	0	2.45e-05	2.45e-05	2.45e-05	0	2.45e-05	4.91e-05	0	0.00012263	4.91e-05	2.45e-05	0	0	0	0	0	4.91e-05	0	0	0	2.45e-05	0	0	0	0	0	0	4.91e-05	0	0	7.36e-05	4.91e-05	7.36e-05	7.36e-05	2.45e-05	2.45e-05	0	0
Phaeobacter	0	0	2.45e-05	0	0	2.45e-05	7.36e-05	0	0	0	0	0	0	0	0	0	0	0	7.36e-05	0	0	2.45e-05	0	4.91e-05	0	0	0	2.45e-05	0	0	0	0	0	0	0.00012263	4.91e-05	0	2.45e-05	0	0	0	0	0	0	0	9.81e-05	0
Alicyclobacillus	0	0	0	0	0	0	0	0	0	0	2.45e-05	4.91e-05	0	0	0	0	0	0	0	0	0	0	0	0	0	2.45e-05	4.91e-05	0	0	0	0.00012263	0	0	0	0	9.81e-05	0	0	0	2.45e-05	0	0	0	0	0	0	0
Alcaligenes	4.91e-05	0	2.45e-05	2.45e-05	0	0	2.45e-05	2.45e-05	2.45e-05	0	0	0	0	7.36e-05	0	0	0	0	0	0	9.81e-05	4.91e-05	0	0	0	4.91e-05	0	2.45e-05	2.45e-05	0	0	2.45e-05	0	4.91e-05	0.00012263	2.45e-05	2.45e-05	9.81e-05	0	0	4.91e-05	0	7.36e-05	2.45e-05	2.45e-05	0	0
Acidaminobacter	0	0	2.45e-05	0	0	0	0	0	0	0	0	0	0	0	0	0	0	0	0	0	0	0	2.45e-05	0	0	0	2.45e-05	4.91e-05	2.45e-05	2.45e-05	0	9.81e-05	7.36e-05	0	0	2.45e-05	2.45e-05	2.45e-05	0	0	0	9.81e-05	4.91e-05	0.00012263	4.91e-05	0	0
Dorea	2.45e-05	0	2.45e-05	0	0	4.91e-05	7.36e-05	0	0	0	0	2.45e-05	0	0	0	4.91e-05	4.91e-05	0.00012263	0	0	0	0	4.91e-05	0	0	0	0	0	0	0	0	0	2.45e-05	4.91e-05	2.45e-05	9.81e-05	0	4.91e-05	0	0	0	9.81e-05	0	4.91e-05	0	0	0
Acholeplasma	0	0	2.45e-05	0	0	0	0	0	0	0	0	2.45e-05	2.45e-05	0	0	2.45e-05	0	0	2.45e-05	0	0	0	0.00012263	7.36e-05	4.91e-05	7.36e-05	0	0	2.45e-05	0	0	0	0	0	4.91e-05	0	4.91e-05	4.91e-05	0	2.45e-05	0	0	2.45e-05	7.36e-05	0.00012263	0	0
Desulfosporosinus	0	0	4.91e-05	0	0	0	0	0	0	0	0	0	4.91e-05	0	0	0	2.45e-05	0	0	0	4.91e-05	0	0	0	0	2.45e-05	0	2.45e-05	2.45e-05	0	0	2.45e-05	7.36e-05	0	0	7.36e-05	2.45e-05	0	2.45e-05	0	2.45e-05	0	0	7.36e-05	9.81e-05	0	0
Mucilaginibacter	2.45e-05	0	0	0	0	0	0	0	0	0	0	0	0	0	0	0	0	9.81e-05	0	0	0	0	2.45e-05	0	0	0	0	0	0	0	0	0	0	0	0	4.91e-05	2.45e-05	0	0	0	0	0	0	0	0	0	0
Sporocytophaga	4.91e-05	4.91e-05	0	2.45e-05	0	0	0	0	0	0	4.91e-05	0	2.45e-05	0	0	2.45e-05	7.36e-05	0	0	0	9.81e-05	0	0	0	0	0	0	0	0	0	0	7.36e-05	7.36e-05	0	0	0	2.45e-05	0	0	0	0	4.91e-05	0	0	0	0	0
Solitalea	2.45e-05	0	0	4.91e-05	0	0	0	0	0	0	2.45e-05	0	7.36e-05	0	2.45e-05	0	2.45e-05	0	0	0	0	0	0	0	0	0	0	0	0	0	0	0	0	2.45e-05	0	0	9.81e-05	2.45e-05	0	0	0	0	0	0	0	0	0
OR-59	9.81e-05	0	2.45e-05	0	0	0	0	0	0	0	9.81e-05	4.91e-05	4.91e-05	4.91e-05	2.45e-05	0	0	0	2.45e-05	9.81e-05	2.45e-05	0	2.45e-05	0	0	0	0	0	0	0	0	4.91e-05	7.36e-05	4.91e-05	0	2.45e-05	0	4.91e-05	0	0	4.91e-05	0	0	0	0	0	0
Pseudoramibacter_Eubacterium	0	7.36e-05	0	0	0	0	0	0	0	0	9.81e-05	0	0	0	0	0	0	0	0	0	0	2.45e-05	0	0	0	0	0	0	0	0	0	2.45e-05	0	0	9.81e-05	2.45e-05	0	0	0	0	0	0	0	0	0	0	0
ZD0117	0	0	0	0	0	0	0	0	0	0	0	0	0	0	0	0	0	0	0	4.91e-05	0	0	0	0	0	0	0	0	0	0	0	0	0	0	0	0	0	0	0	0	0	0	0	0	0	9.81e-05	0
Pilimelia	4.91e-05	0	2.45e-05	0	2.45e-05	0	0	2.45e-05	0	0	2.45e-05	0	0	0	0	0	2.45e-05	0	0	0	9.81e-05	0	0	0	0	0	0	0	0	0	0	7.36e-05	0	0	0	2.45e-05	0	4.91e-05	2.45e-05	2.45e-05	4.91e-05	2.45e-05	2.45e-05	7.36e-05	7.36e-05	0	0
Phascolarctobacterium	0	0	0	0	0	0	0	0	0	0	0	0	0	4.91e-05	0	0	0	0	2.45e-05	2.45e-05	0	4.91e-05	0	0	2.45e-05	2.45e-05	0	0	0	0	0	2.45e-05	0	2.45e-05	0	2.45e-05	2.45e-05	0	2.45e-05	0	2.45e-05	0	9.81e-05	0	0	0	0
Marinobacter	0	0	0	0	2.45e-05	0	0	0	0	0	0	0	0	2.45e-05	0	0	0	0	0	0	0	0	0	0	0	0	0	0	0	0	0	0	0	0	0	0	2.45e-05	9.81e-05	0	2.45e-05	0	0	4.91e-05	0	0	0	0
Oribacterium	0	2.45e-05	0	0	0	0	0	0	0	0	4.91e-05	0	0	0	0	0	0	0	0	0	0	0	0	0	0	0	2.45e-05	0	0	0	0	0	0	0	9.81e-05	0	0	0	0	0	0	0	0	0	0	0	0
Zymomonas	2.45e-05	2.45e-05	0	0	0	0	0	2.45e-05	0	0	0	4.91e-05	2.45e-05	0	2.45e-05	0	0	0	4.91e-05	0	0	2.45e-05	4.91e-05	0	0	0	0	0	2.45e-05	0	0	0	0	2.45e-05	2.45e-05	9.81e-05	0	2.45e-05	0	0	2.45e-05	0	0	0	2.45e-05	0	0
Coraliomargarita	0	0	0	0	0	0	0	0	0	0	0	0	0	0	0	0	0	0	0	7.36e-05	2.45e-05	0	0	0	0	0	0	0	0	0	0	9.81e-05	0	0	0	0	0	2.45e-05	0	0	0	0	0	0	2.45e-05	0	0
Hyphomonas	0	0	4.91e-05	2.45e-05	0	2.45e-05	2.45e-05	0	0	2.45e-05	0	0	0	2.45e-05	0	0	2.45e-05	0	0	7.36e-05	0	9.81e-05	0	0	0	0	0	0	0	0	0	4.91e-05	2.45e-05	0	0	4.91e-05	0	0	0	0	0	0	0	0	0	0	0
Niastella	2.45e-05	0	0	0	2.45e-05	0	0	0	0	0	0	0	0	2.45e-05	0	0	2.45e-05	0	0	0	0	0	0	0	0	0	0	0	0	0	0	0	0	0	0	0	0	0	0	0	0	0	0	0	7.36e-05	0	0
Phaeospirillum	4.91e-05	0	0	0	0	0	0	0	0	0	7.36e-05	0	0	0	0	4.91e-05	0	2.45e-05	0	0	0	0	0	0	0	0	0	0	2.45e-05	0	0	0	0	0	0	0	0	0	0	0	0	0	0	0	0	0	0
Gloeocapsopsis	0	0	0	0	0	0	2.45e-05	0	2.45e-05	0	0	0	0	0	0	0	0	0	0	0	0	0	0	0	0	0	0	0	0	0	0	0	0	7.36e-05	4.91e-05	0	0	0	2.45e-05	0	0	0	0	0	0	0	0
Pandoraea	0	0	7.36e-05	0	0	0	0	0	0	0	0	0	2.45e-05	0	2.45e-05	0	0	0	0	4.91e-05	0	0	0	0	2.45e-05	0	0	2.45e-05	0	0	0	2.45e-05	0	0	0	7.36e-05	0	0	0	2.45e-05	0	0	0	2.45e-05	0	0	0
Pleurozia	0	0	0	0	0	0	0	0	0	0	0	0	0	0	0	0	0	0	7.36e-05	0	0	0	0	0	0	0	0	0	0	0	0	0	0	0	0	0	0	0	0	0	0	0	0	0	0	0	0
RFN20	0	0	0	0	0	0	0	0	0	2.45e-05	0	0	0	0	2.45e-05	0	0	0	7.36e-05	0	0	0	0	0	0	0	0	0	0	0	0	0	0	0	0	0	0	0	0	0	0	0	0	0	0	0	0
Spirochaeta	0	0	0	0	0	0	0	0	0	0	0	0	4.91e-05	2.45e-05	2.45e-05	0	0	0	0	0	2.45e-05	0	0	0	0	0	0	0	0	0	0	0	7.36e-05	0	0	2.45e-05	0	0	0	0	0	0	0	0	0	0	0
Peptostreptococcus	2.45e-05	0	0	0	2.45e-05	0	0	0	0	0	0	0	0	0	0	7.36e-05	0	0	0	0	0	2.45e-05	0	0	0	0	0	0	0	0	0	0	0	0	0	0	0	0	0	0	0	0	0	0	0	2.45e-05	0
Oscillochloris	0	0	0	0	0	0	0	0	0	0	0	0	0	0	4.91e-05	0	0	7.36e-05	0	0	0	0	0	0	0	0	2.45e-05	0	4.91e-05	0	0	0	0	0	0	0	0	4.91e-05	0	2.45e-05	0	0	0	0	0	0	0
Desulfobacca	0	0	0	0	4.91e-05	0	4.91e-05	0	0	7.36e-05	0	0	0	0	0	0	0	0	0	0	0	0	0	0	0	0	0	0	0	0	0	0	0	0	0	0	0	0	0	0	0	0	0	0	0	0	0
heteroC45_4W	0	0	7.36e-05	0	0	0	0	2.45e-05	0	0	0	0	0	0	0	0	2.45e-05	0	0	0	0	0	0	0	0	0	0	0	0	0	0	0	0	7.36e-05	0	4.91e-05	0	0	0	0	0	0	0	2.45e-05	0	0	7.36e-05
Finegoldia	4.91e-05	0	0	2.45e-05	2.45e-05	4.91e-05	0	0	4.91e-05	2.45e-05	7.36e-05	0	2.45e-05	0	0	0	0	0	0	0	0	0	0	2.45e-05	0	0	0	0	0	2.45e-05	0	0	4.91e-05	0	4.91e-05	7.36e-05	0	0	0	0	0	0	0	0	2.45e-05	0	0
Butyrivibrio	7.36e-05	0	2.45e-05	0	0	2.45e-05	0	0	0	0	0	0	0	0	0	0	0	0	0	0	0	0	0	0	0	0	0	0	0	0	0	0	0	7.36e-05	0	0	0	0	0	0	0	0	0	0	0	0	0
Clostridium	7.36e-05	2.45e-05	0	0	0	2.45e-05	0	0	2.45e-05	2.45e-05	0	0	0	0	0	4.91e-05	2.45e-05	2.45e-05	2.45e-05	0	0	2.45e-05	0	0	0	2.45e-05	0	0	0	0	0	0	7.36e-05	0	7.36e-05	0	2.45e-05	0	2.45e-05	0	0	0	0	0	0	0	0
Virgisporangium	7.36e-05	2.45e-05	0	0	0	2.45e-05	0	0	0	0	0	0	0	0	0	0	0	0	0	0	0	0	0	0	0	0	0	0	4.91e-05	0	0	0	4.91e-05	2.45e-05	0	0	0	0	0	0	0	0	0	0	0	0	0
Anaerostipes	2.45e-05	0	0	0	0	0	0	0	0	0	0	0	0	0	0	0	0	0	7.36e-05	0	4.91e-05	0	2.45e-05	0	7.36e-05	0	0	0	0	0	0	0	0	0	0	0	0	0	2.45e-05	0	0	4.91e-05	2.45e-05	0	0	0	0
Odoribacter	0	0	0	0	0	0	0	0	0	0	0	0	0	0	0	0	0	0	0	0	0	0	7.36e-05	0	0	0	0	0	0	0	0	0	0	0	0	2.45e-05	4.91e-05	4.91e-05	0	0	0	0	2.45e-05	0	0	0	4.91e-05
Mycoplasma	0	0	0	0	0	0	0	0	0	7.36e-05	0	0	0	2.45e-05	0	0	0	0	2.45e-05	0	0	0	0	0	0	0	0	0	0	0	0	0	0	0	0	0	0	4.91e-05	0	0	0	0	0	0	0	0	0
Dialister	0	0	0	0	0	0	0	0	0	0	7.36e-05	0	0	0	0	0	0	0	0	0	0	2.45e-05	2.45e-05	2.45e-05	0	0	0	0	4.91e-05	4.91e-05	0	4.91e-05	0	0	4.91e-05	0	2.45e-05	4.91e-05	2.45e-05	0	0	0	0	0	0	0	0
Telmatospirillum	0	0	4.91e-05	0	4.91e-05	2.45e-05	4.91e-05	0	0	0	0	0	0	2.45e-05	0	0	0	0	0	0	0	0	2.45e-05	0	0	0	0	0	4.91e-05	0	0	2.45e-05	2.45e-05	0	2.45e-05	7.36e-05	0	4.91e-05	2.45e-05	4.91e-05	0	0	0	0	0	0	0
Azomonas	0	0	2.45e-05	0	2.45e-05	0	0	4.91e-05	4.91e-05	4.91e-05	0	0	0	0	0	0	0	0	0	0	4.91e-05	0	0	0	0	0	2.45e-05	4.91e-05	2.45e-05	4.91e-05	0	0	0	0	7.36e-05	2.45e-05	0	0	0	0	2.45e-05	2.45e-05	0	7.36e-05	0	4.91e-05	0
Syntrichia	0	0	0	0	0	2.45e-05	0	2.45e-05	0	0	0	0	0	0	0	0	0	0	7.36e-05	0	0	0	0	0	0	0	0	0	0	0	0	0	0	0	0	0	0	0	0	0	0	0	2.45e-05	0	0	0	0
BD2-13	0	0	2.45e-05	0	0	2.45e-05	7.36e-05	0	0	0	0	0	0	0	0	2.45e-05	0	0	0	0	0	0	0	0	0	0	0	0	0	0	0	0	0	0	0	7.36e-05	0	0	0	0	0	0	0	0	0	0	2.45e-05
Alloiococcus	0	0	7.36e-05	0	2.45e-05	0	7.36e-05	0	7.36e-05	0	2.45e-05	0	0	7.36e-05	0	0	0	4.91e-05	2.45e-05	4.91e-05	0	0	0	0	0	0	0	0	0	0	0	0	0	0	0	0	0	2.45e-05	0	0	0	7.36e-05	0	0	0	0	2.45e-05
Selenomonas	0	0	0	0	0	0	0	0	0	0	0	0	0	0	0	0	0	0	2.45e-05	0	0	0	0	0	0	2.45e-05	0	0	0	0	0	0	7.36e-05	0	0	0	0	0	0	0	0	0	7.36e-05	0	0	0	0
Filifactor	0	0	0	0	0	0	0	0	0	0	7.36e-05	0	0	0	0	0	0	0	0	0	0	2.45e-05	0	0	0	0	0	0	0	0	0	0	0	0	7.36e-05	0	2.45e-05	0	0	0	0	0	2.45e-05	0	0	0	0
Spongiispira	0	0	0	0	0	0	0	0	0	0	0	0	0	0	0	0	0	0	0	0	0	0	0	0	0	0	0	0	0	0	0	0	0	0	0	0	0	7.36e-05	0	0	0	0	0	0	0	0	0
Promicromonospora	0	2.45e-05	0	0	0	0	7.36e-05	0	0	0	0	0	0	2.45e-05	0	2.45e-05	0	0	0	0	0	0	0	0	0	4.91e-05	0	0	0	0	0	0	0	0	0	0	0	0	0	0	0	0	0	0	0	0	0
Anaerolinea	2.45e-05	0	0	0	7.36e-05	0	0	0	0	0	0	0	0	0	0	0	0	0	0	0	0	0	0	7.36e-05	2.45e-05	0	7.36e-05	0	2.45e-05	0	0	2.45e-05	0	0	0	0	0	0	0	0	0	0	0	4.91e-05	0	0	0
Flexibacter	2.45e-05	0	2.45e-05	0	0	2.45e-05	0	2.45e-05	4.91e-05	0	0	2.45e-05	0	0	0	0	0	7.36e-05	0	0	0	0	0	0	0	0	2.45e-05	0	0	0	0	0	0	2.45e-05	0	0	0	0	0	0	0	7.36e-05	0	0	4.91e-05	0	0
44315	0	0	0	0	0	0	0	0	0	0	0	0	0	0	0	2.45e-05	0	0	2.45e-05	0	0	0	0	0	0	0	0	0	0	0	0	0	0	0	0	0	0	0	0	0	0	0	7.36e-05	0	0	0	0
Acidiphilium	0	0	0	0	0	0	0	4.91e-05	7.36e-05	0	0	0	0	0	0	0	0	0	0	0	0	0	0	0	0	4.91e-05	0	0	0	0	0	0	0	0	0	4.91e-05	0	0	0	0	2.45e-05	0	0	0	0	0	0
Candidatus Microthrix	0	0	2.45e-05	0	0	2.45e-05	0	0	0	0	0	7.36e-05	0	0	0	4.91e-05	0	0	0	0	2.45e-05	0	0	0	0	0	0	0	4.91e-05	0	0	0	0	0	0	2.45e-05	0	0	0	0	2.45e-05	0	0	0	0	0	0
Actinomadura	0	0	0	0	0	0	0	0	0	0	0	0	0	0	0	0	0	0	0	0	0	0	0	0	0	0	0	0	0	0	0	0	0	0	7.36e-05	0	0	0	0	0	0	0	0	0	0	0	0
Desulfomicrobium	2.45e-05	0	0	0	0	0	0	0	2.45e-05	0	0	0	0	2.45e-05	0	0	0	0	0	0	0	0	0	0	0	0	0	0	0	4.91e-05	0	0	0	2.45e-05	2.45e-05	4.91e-05	2.45e-05	7.36e-05	2.45e-05	0	0	0	0	4.91e-05	4.91e-05	0	0
Aequorivita	0	0	0	0	0	7.36e-05	7.36e-05	2.45e-05	0	0	2.45e-05	2.45e-05	0	2.45e-05	0	2.45e-05	0	0	0	0	0	0	0	0	0	2.45e-05	0	0	0	0	0	0	4.91e-05	0	4.91e-05	0	0	0	4.91e-05	4.91e-05	0	0	0	2.45e-05	0	0	2.45e-05
Owenweeksia	0	0	0	0	0	0	0	0	0	0	2.45e-05	0	0	4.91e-05	0	0	0	0	0	0	0	0	0	0	0	0	0	0	0	0	0	0	0	0	4.91e-05	0	0	7.36e-05	0	0	0	0	0	0	0	0	0
Magnetospirillum	7.36e-05	0	0	0	0	0	0	0	0	0	0	0	0	2.45e-05	0	0	4.91e-05	0	0	0	0	2.45e-05	2.45e-05	0	0	0	2.45e-05	0	0	0	0	7.36e-05	2.45e-05	7.36e-05	0	2.45e-05	0	2.45e-05	0	0	4.91e-05	0	0	0	0	0	0
Azospirillum	4.91e-05	2.45e-05	2.45e-05	0	0	0	0	0	2.45e-05	2.45e-05	7.36e-05	0	0	0	0	0	0	0	0	4.91e-05	0	2.45e-05	0	0	0	2.45e-05	0	0	0	0	0	4.91e-05	0	2.45e-05	4.91e-05	4.91e-05	2.45e-05	0	0	0	4.91e-05	0	0	2.45e-05	4.91e-05	2.45e-05	0
Allobaculum	0	0	0	0	0	0	2.45e-05	0	0	0	0	0	0	2.45e-05	2.45e-05	0	4.91e-05	2.45e-05	0	0	0	0	0	0	0	0	0	0	0	0	0	2.45e-05	0	0	0	7.36e-05	0	0	0	0	0	0	0	0	0	0	0
Pleurocapsa	0	0	0	0	0	0	0	0	0	0	0	4.91e-05	4.91e-05	0	2.45e-05	2.45e-05	0	0	0	2.45e-05	0	0	0	0	0	0	0	0	0	0	0	0	0	0	0	0	7.36e-05	0	0	0	0	0	0	0	0	0	0
Cytophaga	0	0	0	0	0	0	0	0	0	0	0	0	0	2.45e-05	0	0	0	0	0	0	0	2.45e-05	0	0	0	0	2.45e-05	0	0	0	0	4.91e-05	0	0	2.45e-05	4.91e-05	4.91e-05	0	0	4.91e-05	0	0	0	7.36e-05	2.45e-05	0	0
Candidatus Nitrososphaera	2.45e-05	0	0	0	0	0	0	2.45e-05	0	0	0	0	4.91e-05	0	0	0	2.45e-05	0	4.91e-05	2.45e-05	4.91e-05	0	0	0	2.45e-05	0	4.91e-05	0	0	0	0	0	0	0	0	2.45e-05	0	7.36e-05	0	0	4.91e-05	0	0	2.45e-05	0	0	0
Tatlockia	0	0	0	0	4.91e-05	0	0	0	0	0	0	0	0	0	0	0	0	0	0	0	0	0	0	0	0	0	0	0	0	0	0	0	0	0	0	4.91e-05	0	7.36e-05	0	0	0	0	0	0	0	0	0
Parvibaculum	7.36e-05	0	0	0	0	0	0	0	0	0	4.91e-05	0	2.45e-05	0	2.45e-05	0	0	0	2.45e-05	0	0	0	0	0	0	0	0	0	0	0	0	0	0	0	0	0	0	0	0	0	0	0	0	0	0	0	0
Caldicoprobacter	0	7.36e-05	0	0	0	0	0	0	0	0	4.91e-05	0	0	0	0	2.45e-05	4.91e-05	0	0	0	0	0	0	0	0	0	0	0	0	0	0	0	0	0	7.36e-05	0	0	0	0	0	0	0	0	0	0	0	0
Myxococcus	0	0	0	0	0	0	0	0	0	0	0	0	4.91e-05	0	0	0	0	0	0	0	4.91e-05	2.45e-05	0	0	0	0	4.91e-05	0	2.45e-05	0	0	7.36e-05	0	0	2.45e-05	0	2.45e-05	7.36e-05	0	2.45e-05	0	0	2.45e-05	2.45e-05	2.45e-05	2.45e-05	0
Megasphaera	4.91e-05	2.45e-05	0	0	0	0	0	0	0	0	7.36e-05	0	0	0	0	0	0	0	0	0	0	0	0	2.45e-05	0	0	0	0	0	0	0	0	0	4.91e-05	0	0	0	0	0	0	0	0	0	0	0	0	0
Sediminicola	0	0	4.91e-05	0	0	0	4.91e-05	0	0	2.45e-05	0	4.91e-05	0	0	0	4.91e-05	0	0	0	0	0	0	0	0	0	0	0	0	0	0	0	0	2.45e-05	0	4.91e-05	0	0	4.91e-05	0	7.36e-05	0	0	0	0	2.45e-05	0	0
Octadecabacter	0	0	0	0	0	2.45e-05	0	0	0	0	0	0	0	0	0	2.45e-05	0	0	0	0	2.45e-05	2.45e-05	0	0	0	0	0	0	0	0	0	0	0	0	0	0	0	0	0	0	0	0	0	0	0	7.36e-05	0
Candidatus Protochlamydia	0	0	4.91e-05	0	0	7.36e-05	0	0	0	0	0	0	0	0	0	0	0	0	0	0	0	0	0	0	0	0	2.45e-05	0	2.45e-05	0	0	2.45e-05	4.91e-05	0	4.91e-05	4.91e-05	0	2.45e-05	0	2.45e-05	2.45e-05	0	0	2.45e-05	0	0	0
Megamonas	0	0	0	0	0	0	0	0	0	0	0	0	0	0	0	0	0	0	0	0	0	0	2.45e-05	0	0	0	0	0	4.91e-05	0	0	0	0	0	2.45e-05	7.36e-05	0	0	0	0	0	0	2.45e-05	0	0	0	0
Alcanivorax	0	0	0	0	0	0	0	0	0	0	0	0	0	0	0	2.45e-05	0	0	2.45e-05	0	0	0	2.45e-05	0	0	0	0	0	0	0	0	0	0	0	0	7.36e-05	0	0	2.45e-05	0	0	0	0	0	0	0	0
Trebouxia	0	2.45e-05	0	0	0	0	0	0	0	0	0	0	0	0	0	0	0	0	0	0	0	0	4.91e-05	0	0	0	0	0	0	0	0	0	0	0	0	0	0	0	0	0	0	0	0	0	0	0	0
Oceanospirillum	0	4.91e-05	0	0	0	0	0	0	0	0	0	0	0	0	0	0	0	0	0	0	0	0	0	0	0	0	0	0	0	0	0	0	0	0	0	0	0	0	0	0	0	0	0	0	0	0	0
Idiomarina	0	0	0	0	0	0	0	0	0	0	0	0	0	0	0	0	0	0	0	4.91e-05	0	0	0	0	0	0	0	0	0	0	0	0	0	0	0	0	0	0	0	0	0	0	0	0	0	0	0
BD2-6	0	0	0	0	0	0	0	0	0	4.91e-05	0	0	0	0	0	0	0	0	0	0	0	0	0	0	0	0	0	0	0	0	0	0	0	0	0	0	0	0	0	0	0	0	0	0	0	0	0
Schumannella	0	0	0	0	0	0	0	0	0	0	0	0	0	2.45e-05	0	4.91e-05	0	2.45e-05	0	0	0	0	0	0	0	0	2.45e-05	0	0	4.91e-05	0	0	0	2.45e-05	0	4.91e-05	0	2.45e-05	0	0	4.91e-05	0	0	0	2.45e-05	0	0
Propionispira	0	0	0	0	0	0	0	0	0	0	0	0	0	0	0	0	0	0	0	0	0	0	0	0	0	0	2.45e-05	0	0	0	0	0	0	4.91e-05	0	0	0	0	0	0	0	0	0	0	4.91e-05	0	0
Varibaculum	0	0	0	0	0	0	0	0	0	0	0	0	0	0	0	0	0	0	0	0	0	0	0	0	0	0	0	0	0	0	0	0	0	0	0	0	0	0	0	0	4.91e-05	0	0	0	0	0	0
Weissella	0	0	0	0	0	0	0	0	0	0	0	0	0	0	0	0	0	0	0	2.45e-05	0	4.91e-05	0	0	0	0	0	0	0	0	0	0	0	0	0	0	0	0	0	0	0	0	0	2.45e-05	0	0	0
Eggerthella	0	0	0	0	0	0	0	0	0	0	0	0	0	0	0	0	0	0	0	0	0	0	0	0	4.91e-05	0	0	0	0	0	0	0	0	0	2.45e-05	0	0	0	0	0	0	0	0	0	0	0	0
Desulfococcus	0	0	0	0	0	2.45e-05	2.45e-05	0	0	0	0	0	0	0	0	0	0	0	0	0	0	0	0	0	0	0	0	0	0	0	0	0	0	0	0	0	0	0	4.91e-05	0	0	0	0	2.45e-05	0	0	0
Roseivirga	4.91e-05	0	0	0	0	2.45e-05	0	0	0	0	0	0	0	0	0	0	0	0	0	0	0	0	0	0	0	0	0	0	0	0	0	0	0	2.45e-05	4.91e-05	0	0	0	0	0	0	0	0	0	0	0	0
Elstera	0	0	0	0	0	0	0	0	0	0	0	0	0	0	0	0	0	0	0	0	0	0	0	0	0	0	0	0	0	0	0	0	0	0	4.91e-05	0	0	2.45e-05	0	0	4.91e-05	0	4.91e-05	0	4.91e-05	0	0
Arctic95A-2	0	0	0	0	0	0	0	0	0	0	0	0	0	4.91e-05	0	0	0	0	0	0	0	0	0	0	0	0	0	2.45e-05	0	0	0	0	0	0	0	0	0	0	0	0	0	0	0	0	0	0	0
Virgibacillus	0	0	0	0	0	0	0	0	0	0	0	0	0	0	0	0	0	0	0	0	0	0	0	0	0	0	0	0	0	0	0	0	0	0	0	0	0	0	0	0	0	0	0	0	0	4.91e-05	0
Oophila	2.45e-05	0	0	0	2.45e-05	0	0	2.45e-05	0	0	0	0	0	0	2.45e-05	0	0	0	4.91e-05	0	0	0	0	0	0	0	0	0	0	0	0	0	0	0	0	0	0	0	0	0	0	0	0	0	0	0	0
Arthronema	2.45e-05	0	0	0	0	0	0	0	0	0	0	0	0	0	0	0	0	0	0	4.91e-05	0	0	0	0	0	0	0	0	0	0	0	0	0	4.91e-05	0	0	0	0	0	0	0	0	0	0	0	0	0
Microvirgula	4.91e-05	0	0	0	0	0	2.45e-05	0	0	0	0	0	0	0	0	4.91e-05	0	0	0	0	0	0	0	0	0	0	0	0	0	0	0	2.45e-05	0	0	2.45e-05	0	0	0	0	0	0	0	0	2.45e-05	0	0	0
Sporomusa	0	0	0	0	0	0	0	2.45e-05	0	0	0	0	0	0	0	0	0	0	0	0	0	0	0	0	0	0	0	0	0	0	0	0	0	0	0	0	0	0	0	0	0	4.91e-05	0	4.91e-05	0	0	0
Acaryochloris	4.91e-05	0	0	0	0	0	0	0	0	0	0	0	0	0	0	0	0	0	0	0	0	0	0	0	0	0	0	0	0	0	0	0	0	0	0	0	0	0	0	2.45e-05	0	0	0	0	0	0	0
Oleispira	0	0	0	0	0	0	0	0	0	0	0	0	0	0	0	0	0	0	0	4.91e-05	0	0	0	0	0	0	0	0	0	0	0	4.91e-05	0	0	0	0	0	0	0	0	0	0	0	0	0	0	0
Gallicola	0	0	0	2.45e-05	0	0	0	0	0	0	0	0	0	0	0	0	0	0	0	2.45e-05	4.91e-05	0	0	2.45e-05	0	0	0	0	0	0	0	0	2.45e-05	0	0	0	0	0	0	0	0	0	0	0	0	0	0
Bulleidia	0	0	0	0	0	0	4.91e-05	0	0	0	0	0	0	0	0	0	0	0	0	0	4.91e-05	0	0	0	0	0	0	0	0	0	0	0	0	0	0	0	0	0	0	0	0	0	0	0	0	0	0
Gallionella	0	0	0	0	0	2.45e-05	0	0	0	0	0	0	0	0	0	0	0	0	0	0	0	0	2.45e-05	0	2.45e-05	0	0	0	0	0	0	0	0	0	0	0	4.91e-05	0	0	0	0	2.45e-05	0	0	0	0	0
Inquilinus	0	0	0	0	0	0	0	0	0	0	0	0	0	0	0	0	0	4.91e-05	0	2.45e-05	0	0	0	0	0	0	0	0	0	0	0	0	0	0	0	0	2.45e-05	0	0	0	0	0	0	0	0	0	0
Armatimonas	2.45e-05	0	0	0	0	2.45e-05	4.91e-05	0	0	0	0	0	4.91e-05	2.45e-05	0	0	0	2.45e-05	0	4.91e-05	0	0	0	0	0	0	0	0	0	0	0	0	0	2.45e-05	0	0	0	2.45e-05	0	0	2.45e-05	0	0	4.91e-05	0	0	0
Acetobacterium	2.45e-05	0	0	0	0	0	0	0	0	0	0	2.45e-05	0	0	0	4.91e-05	0	4.91e-05	0	0	0	0	0	0	0	0	0	0	0	0	0	0	0	2.45e-05	0	0	0	0	0	2.45e-05	0	0	0	0	4.91e-05	0	2.45e-05
Acidicapsa	2.45e-05	0	0	0	0	0	0	0	0	0	0	0	0	0	0	0	4.91e-05	0	0	0	0	0	0	0	0	0	0	0	0	0	0	0	0	2.45e-05	0	0	0	0	0	0	2.45e-05	0	4.91e-05	0	0	0	4.91e-05
Geobacillus	0	4.91e-05	0	0	0	0	0	0	0	0	0	0	0	0	0	0	0	0	0	0	0	0	0	0	0	4.91e-05	0	0	0	0	0	0	0	0	0	0	0	0	0	0	0	0	0	0	0	0	0
Syntrophomonas	0	0	0	0	0	0	0	0	0	0	0	0	0	0	0	0	0	0	0	0	0	0	2.45e-05	0	0	0	0	0	0	0	0	0	0	0	4.91e-05	0	0	0	0	0	0	0	0	0	0	0	0
Wolbachia	0	0	0	0	0	0	0	0	2.45e-05	0	0	0	0	0	0	0	0	0	0	0	4.91e-05	0	0	0	0	0	0	0	0	0	0	0	0	0	0	0	0	0	0	0	0	0	0	0	0	0	0
Nisaea	0	0	0	0	0	0	0	0	0	0	0	0	0	0	0	0	0	0	0	0	0	0	0	0	0	0	0	0	0	0	0	0	0	0	0	0	0	4.91e-05	0	0	0	0	0	0	0	0	0
Coccinimonas	0	0	0	0	0	0	4.91e-05	0	0	0	0	0	0	0	0	2.45e-05	0	0	0	0	0	0	0	0	0	0	0	0	0	0	0	0	0	0	0	0	0	0	0	0	0	0	0	0	0	0	0
Hydrocarboniphaga	2.45e-05	0	0	0	0	0	0	0	0	0	0	0	4.91e-05	0	0	0	0	0	0	0	0	0	0	0	0	0	0	0	0	0	0	0	0	0	4.91e-05	0	0	0	0	0	0	0	0	0	0	0	0
SC3-56	0	0	0	0	0	0	0	0	0	0	0	0	0	0	0	0	0	0	0	0	0	0	0	0	0	0	0	0	0	0	0	0	0	0	4.91e-05	0	0	2.45e-05	0	2.45e-05	0	0	0	0	0	0	0
1-68	0	2.45e-05	0	0	0	2.45e-05	0	4.91e-05	0	0	0	0	0	0	0	0	0	0	0	0	0	0	0	0	2.45e-05	0	0	0	0	2.45e-05	0	0	0	0	4.91e-05	0	0	0	2.45e-05	0	0	2.45e-05	4.91e-05	0	2.45e-05	0	0
Chitinibacter	0	0	0	0	0	0	2.45e-05	0	0	0	0	0	0	0	0	0	0	0	2.45e-05	0	0	0	0	0	0	0	0	0	0	4.91e-05	0	0	0	2.45e-05	0	0	0	0	0	0	0	0	0	0	0	0	0
Butyricicoccus	0	0	0	0	0	0	0	0	0	4.91e-05	0	2.45e-05	0	0	0	0	0	0	4.91e-05	0	0	0	2.45e-05	0	0	0	0	0	0	0	0	0	0	0	0	0	2.45e-05	2.45e-05	0	0	0	0	0	0	0	4.91e-05	4.91e-05
Deefgea	0	0	0	0	0	2.45e-05	0	0	0	0	0	4.91e-05	0	0	0	0	0	0	0	0	0	0	0	0	0	2.45e-05	0	2.45e-05	0	0	0	0	0	0	4.91e-05	2.45e-05	0	0	0	0	0	0	0	0	0	0	0
Anaeroplasma	0	0	0	0	0	0	0	0	2.45e-05	0	0	0	0	0	0	0	0	0	0	0	0	0	0	0	0	0	0	0	0	0	0	0	0	0	0	0	0	0	0	0	0	0	0	0	0	0	4.91e-05
Clostridium	0	0	0	2.45e-05	0	0	0	0	2.45e-05	0	4.91e-05	0	0	0	0	0	0	0	0	0	0	0	0	0	0	0	0	0	0	0	0	0	0	0	0	0	4.91e-05	0	0	0	0	0	0	0	0	0	0
Caldilinea	4.91e-05	0	0	0	2.45e-05	0	0	4.91e-05	0	0	2.45e-05	0	0	0	0	0	0	0	0	0	2.45e-05	0	0	0	0	0	0	0	0	0	0	0	2.45e-05	0	0	0	0	0	0	0	0	0	0	0	0	0	0
Chthonomonas	0	0	0	4.91e-05	0	0	4.91e-05	0	0	0	0	0	0	0	0	0	0	0	0	0	0	0	0	0	0	0	0	0	0	0	0	0	0	0	0	0	4.91e-05	2.45e-05	0	0	0	0	0	0	0	0	0
Acidaminococcus	0	4.91e-05	0	0	0	0	0	0	0	0	0	0	0	0	0	0	0	0	0	0	0	0	0	0	0	0	0	0	0	0	0	0	0	0	0	0	0	0	0	0	0	0	0	0	0	0	0
Ardenscatena	0	0	0	0	2.45e-05	0	0	0	0	0	2.45e-05	4.91e-05	0	0	0	0	2.45e-05	0	0	0	0	0	0	0	0	0	0	0	2.45e-05	0	0	0	0	0	0	0	2.45e-05	0	0	0	0	0	0	0	0	0	0
BF311	0	0	0	0	0	0	0	0	0	0	0	0	0	0	0	0	2.45e-05	0	0	0	0	0	0	0	0	0	0	0	0	0	0	0	0	0	0	0	0	0	0	0	0	0	0	0	0	0	4.91e-05
Chloronema	0	0	0	4.91e-05	0	0	0	0	0	0	0	0	0	0	0	0	0	0	0	0	4.91e-05	2.45e-05	4.91e-05	0	0	0	2.45e-05	0	0	0	0	0	2.45e-05	2.45e-05	0	0	4.91e-05	0	0	0	0	0	0	0	0	0	0
Dok59	0	0	0	0	0	0	4.91e-05	0	0	0	0	0	0	0	0	0	0	0	0	0	4.91e-05	0	0	0	0	0	0	0	0	0	0	0	0	0	0	0	0	0	0	0	0	0	0	0	0	0	0
Ignatzschineria	0	0	0	0	0	0	2.45e-05	0	0	0	0	0	0	0	0	0	0	0	0	0	0	0	0	0	0	0	0	0	0	0	0	0	0	0	0	2.45e-05	0	0	0	4.91e-05	0	0	0	0	0	0	0
Clostridium	2.45e-05	0	0	0	0	0	2.45e-05	2.45e-05	0	0	0	0	0	0	0	0	0	0	0	0	0	0	2.45e-05	0	0	2.45e-05	2.45e-05	0	0	0	0	0	2.45e-05	0	0	2.45e-05	2.45e-05	0	0	0	0	0	0	4.91e-05	0	0	0
Leptotrichia	0	0	0	0	0	0	0	0	0	0	0	0	0	0	0	0	0	0	0	0	0	0	0	0	0	0	0	0	0	0	0	0	0	2.45e-05	4.91e-05	0	0	0	0	0	0	0	0	0	0	0	0
Proteus	0	4.91e-05	0	4.91e-05	0	2.45e-05	0	0	0	0	0	0	0	0	0	0	0	0	0	0	0	2.45e-05	0	0	0	0	0	0	0	0	0	0	0	0	0	0	0	0	0	4.91e-05	0	0	0	0	0	0	0
CM44	0	0	0	0	0	0	0	0	0	0	0	2.45e-05	2.45e-05	2.45e-05	0	0	0	0	0	0	0	0	0	4.91e-05	0	0	0	0	0	0	0	0	0	0	0	0	2.45e-05	0	0	0	2.45e-05	0	0	0	0	0	0
Lewinella	2.45e-05	4.91e-05	0	0	0	0	2.45e-05	2.45e-05	0	0	0	0	0	0	0	0	0	0	0	0	0	0	0	0	0	0	0	0	0	0	0	0	0	2.45e-05	0	0	0	0	0	0	0	0	0	0	0	0	0
Amycolatopsis	0	0	0	0	0	0	0	0	0	0	0	0	0	0	0	0	0	0	0	0	0	0	0	0	0	0	0	0	0	4.91e-05	2.45e-05	0	0	0	0	4.91e-05	0	0	0	0	0	0	2.45e-05	0	0	0	0
Balneola	0	0	0	0	0	0	0	0	0	0	0	0	0	0	0	0	0	0	0	0	0	0	0	0	0	0	2.45e-05	0	0	0	0	2.45e-05	2.45e-05	0	0	0	0	0	0	0	0	0	0	0	0	0	0
Leptospira	0	0	0	0	0	0	0	0	0	0	0	0	0	2.45e-05	0	0	0	0	0	0	2.45e-05	0	0	0	0	0	0	0	0	0	0	0	0	0	0	0	0	0	0	0	0	2.45e-05	0	0	0	0	0
Olivibacter	0	0	0	0	0	0	0	0	0	0	0	0	0	0	0	0	0	0	0	0	0	0	0	0	0	0	0	0	0	0	2.45e-05	0	0	0	0	0	0	0	0	0	0	0	0	0	0	0	0
Methanobacterium	0	0	0	0	0	0	0	0	0	0	0	0	0	0	0	0	0	0	0	0	0	0	0	0	0	0	0	0	0	0	0	0	0	0	0	0	0	0	0	2.45e-05	0	0	0	2.45e-05	0	0	0
Lutimonas	0	0	0	0	0	0	0	0	0	0	0	0	0	0	0	0	0	0	0	0	0	0	0	0	0	0	0	0	0	0	0	0	0	0	0	2.45e-05	0	2.45e-05	0	0	0	0	0	0	0	0	0
Chlamydomonas	2.45e-05	0	0	0	0	0	0	0	0	0	0	0	0	0	0	2.45e-05	0	2.45e-05	0	0	0	0	0	0	0	0	0	0	0	0	0	0	0	0	0	0	0	0	0	0	0	0	0	0	0	0	0
Ruminobacter	0	0	0	0	0	0	0	0	0	0	0	0	0	0	0	0	0	0	2.45e-05	0	0	0	0	0	0	0	0	0	0	0	0	0	0	0	0	0	0	0	0	0	2.45e-05	0	0	0	0	0	0
Bryobacter	2.45e-05	0	0	0	0	0	0	0	0	0	0	0	0	0	0	2.45e-05	0	0	0	0	0	0	0	0	0	0	2.45e-05	0	0	0	0	0	0	0	2.45e-05	0	0	0	0	0	0	0	0	0	0	0	0
Cyanobacterium	0	0	0	0	0	0	0	2.45e-05	0	0	0	0	0	0	0	0	0	0	0	0	0	0	0	0	0	0	0	0	0	0	0	0	0	0	0	0	0	0	0	0	0	0	0	0	0	0	0
Leptonema	0	0	0	0	0	0	0	0	0	0	0	0	2.45e-05	0	0	0	0	0	0	0	0	0	0	0	0	0	0	0	0	0	0	0	2.45e-05	0	0	0	0	0	0	0	0	0	0	0	0	0	0
SargSea-WGS	0	0	0	0	0	0	0	0	0	0	0	0	0	0	0	0	0	0	0	0	0	0	0	0	0	0	0	0	0	0	0	0	0	0	0	0	0	2.45e-05	0	0	0	0	0	0	0	0	0
Filimonas	0	0	0	0	0	0	0	0	0	0	0	0	0	0	0	0	0	2.45e-05	0	0	0	0	0	2.45e-05	0	0	0	0	0	0	0	0	0	2.45e-05	0	2.45e-05	0	2.45e-05	0	0	0	0	0	0	0	0	0
Sufflavibacter	0	0	0	0	2.45e-05	0	0	0	0	0	0	0	0	0	0	0	0	0	0	0	0	0	0	0	0	0	0	0	0	0	0	0	0	0	0	0	0	0	0	0	0	0	0	0	0	0	0
Desulfofrigus	0	0	0	0	0	0	2.45e-05	0	0	0	0	0	0	0	0	2.45e-05	0	0	0	0	0	0	0	0	0	0	0	0	0	0	0	0	0	0	0	0	0	0	0	0	0	0	0	2.45e-05	0	0	0
Sulfurimonas	0	0	0	0	2.45e-05	0	0	0	0	0	0	0	0	0	0	0	0	0	0	0	0	0	0	0	0	0	0	0	0	0	0	0	0	0	0	0	0	0	0	0	0	0	0	0	0	0	0
KSA1	0	0	0	0	2.45e-05	0	0	0	0	0	0	0	0	0	0	0	0	0	0	0	0	0	0	0	0	0	0	0	0	0	0	0	0	0	0	0	0	0	0	0	0	0	0	0	0	2.45e-05	2.45e-05
Rhodovarius	2.45e-05	0	0	0	0	0	0	0	0	0	0	0	0	0	0	0	0	0	0	0	0	2.45e-05	2.45e-05	0	2.45e-05	0	0	0	0	0	0	0	0	0	0	2.45e-05	0	0	0	0	0	0	2.45e-05	0	0	0	0
Sorangium	0	0	0	0	0	0	0	0	0	0	0	0	0	0	0	0	0	0	0	0	0	0	0	2.45e-05	0	0	0	0	0	0	0	0	0	0	0	0	0	0	0	0	0	2.45e-05	0	0	0	0	0
Mogibacterium	0	0	2.45e-05	0	0	0	0	0	0	0	2.45e-05	0	0	0	2.45e-05	0	0	0	0	0	0	0	0	0	0	0	0	0	0	0	0	0	0	0	0	0	0	0	0	0	0	0	0	0	0	0	0
Adlercreutzia	0	0	2.45e-05	0	0	0	0	0	0	0	0	0	0	0	0	0	0	0	0	0	0	0	0	0	0	0	0	0	0	0	0	0	0	0	0	0	0	0	0	0	0	0	0	0	0	0	2.45e-05
Nitrospina	0	0	0	0	0	0	0	0	0	0	0	0	0	0	0	0	0	0	0	0	0	0	0	0	0	0	0	0	0	0	0	0	0	0	0	0	0	2.45e-05	0	0	0	0	0	0	0	0	0
Candidatus Amoebophilus	0	0	0	0	0	0	0	2.45e-05	0	0	0	0	0	0	0	0	0	0	0	2.45e-05	0	0	0	0	2.45e-05	0	0	0	0	0	0	0	0	0	0	0	0	0	0	0	0	0	0	0	0	0	0
Methanobrevibacter	0	0	0	0	0	0	0	2.45e-05	0	0	0	0	0	0	0	0	0	0	0	0	0	0	0	0	0	0	0	0	0	0	0	0	0	0	0	0	0	0	0	0	0	0	0	0	0	0	0
Crocinitomix	0	0	0	0	0	0	0	0	0	0	0	0	0	0	0	2.45e-05	0	0	0	0	0	0	0	0	0	0	0	0	0	0	0	0	0	2.45e-05	2.45e-05	0	0	0	0	0	0	0	0	0	0	2.45e-05	0
Cryptosporangium	0	0	0	0	0	0	0	0	0	0	0	0	0	0	0	0	0	0	0	0	0	0	0	0	0	2.45e-05	0	0	0	0	0	0	0	0	0	0	2.45e-05	0	0	0	0	0	0	0	0	0	0
Shuttleworthia	0	0	0	0	0	0	0	0	2.45e-05	0	0	0	0	0	0	0	0	0	0	2.45e-05	0	0	0	0	0	0	0	0	0	0	0	0	0	0	0	0	0	0	0	0	0	0	0	0	0	0	0
Anaerospora	0	2.45e-05	0	0	0	0	0	0	0	0	0	0	0	0	0	0	0	0	0	0	0	0	0	0	0	0	0	0	0	0	0	0	0	2.45e-05	0	0	0	0	0	0	0	0	0	0	0	0	0
Dehalobacterium	0	0	0	0	0	0	0	0	0	0	2.45e-05	0	0	0	0	0	0	0	0	0	0	0	0	0	0	0	0	0	0	0	0	2.45e-05	0	0	0	0	0	2.45e-05	0	0	0	0	0	0	0	0	0
p-75-a5	0	0	0	0	0	0	0	0	0	0	0	0	0	0	0	0	0	0	0	0	0	0	0	0	0	0	0	0	0	0	0	0	0	0	0	0	0	0	2.45e-05	0	2.45e-05	0	0	0	0	0	0
Symbiobacterium	0	0	0	0	0	0	0	0	0	2.45e-05	0	0	0	0	0	0	0	0	0	0	0	0	0	0	0	0	0	0	0	0	0	0	0	0	0	0	0	0	0	0	0	0	0	0	0	2.45e-05	0
SHD-231	0	0	0	0	0	0	0	0	0	0	0	0	0	0	0	0	0	0	0	0	0	0	0	0	0	0	0	0	0	0	0	0	0	0	0	0	0	0	0	0	0	0	2.45e-05	0	0	0	0
Catellatospora	0	0	0	0	0	0	2.45e-05	0	0	0	0	0	0	0	0	0	0	0	0	2.45e-05	0	0	0	0	0	0	0	0	0	0	0	0	0	0	0	0	0	0	0	0	0	0	0	0	0	0	0
T78	0	0	0	0	0	0	0	0	0	0	0	0	0	2.45e-05	0	0	0	0	0	0	0	0	0	0	0	0	0	0	0	0	0	0	0	0	0	0	0	0	0	0	0	0	0	0	0	0	0
Anaerobiospirillum	0	0	0	0	0	0	0	0	0	2.45e-05	0	0	0	0	0	0	0	0	2.45e-05	0	0	0	0	0	0	0	0	0	0	0	0	0	0	0	0	0	0	0	0	0	0	0	0	0	0	0	0
SHD-14	0	0	0	0	0	0	0	0	0	0	0	0	0	0	0	0	0	0	0	2.45e-05	0	0	0	0	0	0	0	0	0	0	0	0	0	0	0	0	0	0	0	0	0	0	0	0	0	0	0
Allofustis	0	0	0	0	0	0	0	0	0	0	0	0	0	0	0	0	0	0	0	0	0	0	0	0	0	0	0	0	0	0	0	0	0	0	0	0	0	0	0	0	0	0	0	0	0	0	0
Psychrilyobacter	0	0	0	0	0	0	0	0	0	0	0	0	0	0	0	0	0	0	0	0	0	0	0	0	0	0	0	0	0	0	0	0	0	0	0	0	0	0	0	0	0	0	0	0	0	0	0
Others	0.283742	0.214014	0.233194	0.270007	0.175606	0.260859	0.293429	0.341353	0.467098	0.14956	0.369239	0.264489	0.317122	0.494224	0.284428	0.330832	0.336154	0.339023	0.254335	0.340078	0.365561	0.236995	0.235744	0.0718858	0.154416	0.420867	0.433007	0.202291	0.347289	0.268609	0.573639	0.335197	0.327619	0.415888	0.279474	0.320751	0.289186	0.334388	0.251686	0.362814	0.382631	0.426189	0.225124	0.411056	0.295907	0.275476	0.205945

## Sheet: otu.genus(group).relative
Taxonomy	Winter	Spring	Summer	Autumn	Tax_detail
Streptococcus	0.270831	0.131108	0.170861	0.052784	k__Bacteria;p__Firmicutes;c__Bacilli;o__Lactobacillales;f__Streptococcaceae;g__Streptococcus;
Staphylococcus	0.016499	0.031028	0.014951	0.042429	k__Bacteria;p__Firmicutes;c__Bacilli;o__Bacillales;f__Staphylococcaceae;g__Staphylococcus;
Acinetobacter	0.085964	0.043389	0.102271	0.115215	k__Bacteria;p__Proteobacteria;c__Gammaproteobacteria;o__Pseudomonadales;f__Moraxellaceae;g__Acinetobacter;
Pseudomonas	0.053374	0.06897	0.039379	0.067005	k__Bacteria;p__Proteobacteria;c__Gammaproteobacteria;o__Pseudomonadales;f__Pseudomonadaceae;g__Pseudomonas;
Dermacoccus	0.027246	0.062967	0.070346	0.040818	k__Bacteria;p__Actinobacteria;c__Actinobacteria;o__Actinomycetales;f__Dermacoccaceae;g__Dermacoccus;
Pediococcus	0.001619	4.9e-05	0.002168	0.010477	k__Bacteria;p__Firmicutes;c__Bacilli;o__Lactobacillales;f__Lactobacillaceae;g__Pediococcus;
Escherichia	0.020621	0.016729	0.044466	0.025316	k__Bacteria;p__Proteobacteria;c__Gammaproteobacteria;o__Enterobacteriales;f__Enterobacteriaceae;g__Escherichia;
Arthrobacter	0.014434	0.034674	0.006794	0.011421	k__Bacteria;p__Actinobacteria;c__Actinobacteria;o__Actinomycetales;f__Micrococcaceae;g__Arthrobacter;
Kocuria	0.00542	0.011039	0.034901	0.010832	k__Bacteria;p__Actinobacteria;c__Actinobacteria;o__Actinomycetales;f__Micrococcaceae;g__Kocuria;
Corynebacterium	0.013261	0.002529	0.002924	0.004637	k__Bacteria;p__Actinobacteria;c__Actinobacteria;o__Actinomycetales;f__Corynebacteriaceae;g__Corynebacterium;
Brachybacterium	0.027908	0.040776	0.02525	0.026026	k__Bacteria;p__Actinobacteria;c__Actinobacteria;o__Actinomycetales;f__Dermabacteraceae;g__Brachybacterium;
Pantoea	0.00088	0.000177	0.002514	0.00558	k__Bacteria;p__Proteobacteria;c__Gammaproteobacteria;o__Enterobacteriales;f__Enterobacteriaceae;g__Pantoea;
Deinococcus	0.00179	0.002706	0.024332	0.012702	k__Bacteria;p__[Thermi];c__Deinococci;o__Deinococcales;f__Deinococcaceae;g__Deinococcus;
Brevibacterium	0.010777	0.002447	0.001631	0.004209	k__Bacteria;p__Actinobacteria;c__Actinobacteria;o__Actinomycetales;f__Brevibacteriaceae;g__Brevibacterium;
Psychrobacter	0.0199	0.012961	0.005082	0.010771	k__Bacteria;p__Proteobacteria;c__Gammaproteobacteria;o__Pseudomonadales;f__Moraxellaceae;g__Psychrobacter;
Chryseobacterium	0.01964	0.030322	0.012008	0.022185	k__Bacteria;p__Bacteroidetes;c__Flavobacteriia;o__Flavobacteriales;f__[Weeksellaceae];g__Chryseobacterium;
Leuconostoc	0.002526	0.000327	0.005528	0.000763	k__Bacteria;p__Firmicutes;c__Bacilli;o__Lactobacillales;f__Leuconostocaceae;g__Leuconostoc;
Aeromonas	0.005325	0.009091	0.005656	0.010027	k__Bacteria;p__Proteobacteria;c__Gammaproteobacteria;o__Aeromonadales;f__Aeromonadaceae;g__Aeromonas;
Flavobacterium	0.010853	0.016915	0.004383	0.012625	k__Bacteria;p__Bacteroidetes;c__Flavobacteriia;o__Flavobacteriales;f__Flavobacteriaceae;g__Flavobacterium;
Sphingobacterium	0.006951	0.003905	0.009504	0.011921	k__Bacteria;p__Bacteroidetes;c__Sphingobacteriia;o__Sphingobacteriales;f__Sphingobacteriaceae;g__Sphingobacterium;
Cetobacterium	5e-06	5e-06	0.003279	0.000144	k__Bacteria;p__Fusobacteria;c__Fusobacteriia;o__Fusobacteriales;f__Fusobacteriaceae;g__Cetobacterium;
Lactobacillus	0.002438	0.001003	0.001511	0.002785	k__Bacteria;p__Firmicutes;c__Bacilli;o__Lactobacillales;f__Lactobacillaceae;g__Lactobacillus;
Wautersiella	0.002117	0.001311	0.005116	0.008914	k__Bacteria;p__Bacteroidetes;c__Flavobacteriia;o__Flavobacteriales;f__[Weeksellaceae];g__Wautersiella;
Paracoccus	0.006154	0.004505	0.014318	0.009553	k__Bacteria;p__Proteobacteria;c__Alphaproteobacteria;o__Rhodobacterales;f__Rhodobacteraceae;g__Paracoccus;
Sphingomonas	0.004829	0.007818	0.005016	0.008605	k__Bacteria;p__Proteobacteria;c__Alphaproteobacteria;o__Sphingomonadales;f__Sphingomonadaceae;g__Sphingomonas;
Clostridium	0.010097	0.003594	0.002862	0.004495	k__Bacteria;p__Firmicutes;c__Clostridia;o__Clostridiales;f__Clostridiaceae;g__Clostridium;
Hymenobacter	0.001876	0.004693	0.003497	0.004442	k__Bacteria;p__Bacteroidetes;c__Cytophagia;o__Cytophagales;f__Cytophagaceae;g__Hymenobacter;
Jeotgalicoccus	0.002833	0.001224	0.00037	0.000805	k__Bacteria;p__Firmicutes;c__Bacilli;o__Bacillales;f__Staphylococcaceae;g__Jeotgalicoccus;
Rothia	0.001275	0.001311	0.007603	0.005415	k__Bacteria;p__Actinobacteria;c__Actinobacteria;o__Actinomycetales;f__Micrococcaceae;g__Rothia;
Phycicoccus	0.002227	0.008505	0.001918	0.001284	k__Bacteria;p__Actinobacteria;c__Actinobacteria;o__Actinomycetales;f__Intrasporangiaceae;g__Phycicoccus;
Halomonas	0.001614	0.002968	0.000258	0.000812	k__Bacteria;p__Proteobacteria;c__Gammaproteobacteria;o__Oceanospirillales;f__Halomonadaceae;g__Halomonas;
Arcobacter	0.000503	0.000918	0.002016	0.004342	k__Bacteria;p__Proteobacteria;c__Epsilonproteobacteria;o__Campylobacterales;f__Campylobacteraceae;g__Arcobacter;
Lysobacter	0.001006	0.00061	0.001116	0.001676	k__Bacteria;p__Proteobacteria;c__Gammaproteobacteria;o__Xanthomonadales;f__Xanthomonadaceae;g__Lysobacter;
Terracoccus	0.002063	0.003829	0.006605	0.003167	k__Bacteria;p__Actinobacteria;c__Actinobacteria;o__Actinomycetales;f__Intrasporangiaceae;g__Terracoccus;
Kaistobacter	0.002183	0.003357	0.005212	0.004514	k__Bacteria;p__Proteobacteria;c__Alphaproteobacteria;o__Sphingomonadales;f__Sphingomonadaceae;g__Kaistobacter;
Janthinobacterium	0.002426	0.002791	0.001266	0.003075	k__Bacteria;p__Proteobacteria;c__Betaproteobacteria;o__Burkholderiales;f__Oxalobacteraceae;g__Janthinobacterium;
Enhydrobacter	0.001258	0.001602	0.001636	0.003056	k__Bacteria;p__Proteobacteria;c__Gammaproteobacteria;o__Pseudomonadales;f__Moraxellaceae;g__Enhydrobacter;
Pedobacter	0.004035	0.007115	0.001798	0.004445	k__Bacteria;p__Bacteroidetes;c__Sphingobacteriia;o__Sphingobacteriales;f__Sphingobacteriaceae;g__Pedobacter;
Aquabacterium	0.000365	0.001771	0.000228	0.000604	k__Bacteria;p__Proteobacteria;c__Betaproteobacteria;o__Burkholderiales;f__Comamonadaceae;g__Aquabacterium;
Lactococcus	0.00079	0.000237	0.001077	0.001278	k__Bacteria;p__Firmicutes;c__Bacilli;o__Lactobacillales;f__Streptococcaceae;g__Lactococcus;
Polaromonas	0.002619	0.006115	0.001337	0.002989	k__Bacteria;p__Proteobacteria;c__Betaproteobacteria;o__Burkholderiales;f__Comamonadaceae;g__Polaromonas;
Micrococcus	0.001364	0.001106	0.002963	0.003051	k__Bacteria;p__Actinobacteria;c__Actinobacteria;o__Actinomycetales;f__Micrococcaceae;g__Micrococcus;
Thauera	0.00129	0.000496	0.000395	0.000797	k__Bacteria;p__Proteobacteria;c__Betaproteobacteria;o__Rhodocyclales;f__Rhodocyclaceae;g__Thauera;
Methylibium	0.001423	0.002872	0.001275	0.002423	k__Bacteria;p__Proteobacteria;c__Betaproteobacteria;o__Burkholderiales;f__Comamonadaceae;g__Methylibium;
Methylobacterium	0.001337	0.001976	0.001538	0.002834	k__Bacteria;p__Proteobacteria;c__Alphaproteobacteria;o__Rhizobiales;f__Methylobacteriaceae;g__Methylobacterium;
Shewanella	0.001342	0.00194	0.000628	0.001514	k__Bacteria;p__Proteobacteria;c__Gammaproteobacteria;o__Alteromonadales;f__Shewanellaceae;g__Shewanella;
Aerococcus	0.000912	0.000548	0.002234	0.001642	k__Bacteria;p__Firmicutes;c__Bacilli;o__Lactobacillales;f__Aerococcaceae;g__Aerococcus;
Paludibacter	0.000167	0.000237	0.000736	0.002017	k__Bacteria;p__Bacteroidetes;c__Bacteroidia;o__Bacteroidales;f__Porphyromonadaceae;g__Paludibacter;
Phormidium	0.001116	0.00157	0.001874	0.001323	k__Bacteria;p__Cyanobacteria;c__Oscillatoriophycideae;o__Oscillatoriales;f__Phormidiaceae;g__Phormidium;
Erwinia	0.000172	4.1e-05	0.000748	0.000935	k__Bacteria;p__Proteobacteria;c__Gammaproteobacteria;o__Enterobacteriales;f__Enterobacteriaceae;g__Erwinia;
Nocardioides	0.002605	0.003284	0.002673	0.002831	k__Bacteria;p__Actinobacteria;c__Actinobacteria;o__Actinomycetales;f__Nocardioidaceae;g__Nocardioides;
Elizabethkingia	0.000287	0.000316	0.000736	0.001493	k__Bacteria;p__Bacteroidetes;c__Flavobacteriia;o__Flavobacteriales;f__[Weeksellaceae];g__Elizabethkingia;
Friedmanniella	0.001096	0.002226	0.000493	0.001116	k__Bacteria;p__Actinobacteria;c__Actinobacteria;o__Actinomycetales;f__Nocardioidaceae;g__Friedmanniella;
Stenotrophomonas	0.001008	0.000668	0.001273	0.002243	k__Bacteria;p__Proteobacteria;c__Gammaproteobacteria;o__Xanthomonadales;f__Xanthomonadaceae;g__Stenotrophomonas;
Microbacterium	0.002354	0.002406	0.002664	0.003291	k__Bacteria;p__Actinobacteria;c__Actinobacteria;o__Actinomycetales;f__Microbacteriaceae;g__Microbacterium;
Macrococcus	0.000949	0.002104	0.001646	0.001826	k__Bacteria;p__Firmicutes;c__Bacilli;o__Bacillales;f__Staphylococcaceae;g__Macrococcus;
Devosia	0.001003	0.002123	0.000868	0.001372	k__Bacteria;p__Proteobacteria;c__Alphaproteobacteria;o__Rhizobiales;f__Hyphomicrobiaceae;g__Devosia;
Propionicimonas	0.001258	0.000744	0.001992	0.001444	k__Bacteria;p__Actinobacteria;c__Actinobacteria;o__Actinomycetales;f__Nocardioidaceae;g__Propionicimonas;
Dietzia	0.000218	0.000125	0.0005	0.000695	k__Bacteria;p__Actinobacteria;c__Actinobacteria;o__Actinomycetales;f__Dietziaceae;g__Dietzia;
Proteiniclasticum	0.000248	0.000294	0.000483	0.001131	k__Bacteria;p__Firmicutes;c__Clostridia;o__Clostridiales;f__Clostridiaceae;g__Proteiniclasticum;
Thalassospira	8.1e-05	1.4e-05	0.000101	0.000243	k__Bacteria;p__Proteobacteria;c__Alphaproteobacteria;o__Kiloniellales;f__Kiloniellaceae;g__Thalassospira;
Cellvibrio	0.00075	0.001131	0.000849	0.001462	k__Bacteria;p__Proteobacteria;c__Gammaproteobacteria;o__Alteromonadales;f__Alteromonadaceae;g__Cellvibrio;
Mycoplana	0.000988	0.00224	0.000812	0.001619	k__Bacteria;p__Proteobacteria;c__Alphaproteobacteria;o__Caulobacterales;f__Caulobacteraceae;g__Mycoplana;
Tepidimonas	0.000353	0.000283	0.00053	0.001112	k__Bacteria;p__Proteobacteria;c__Betaproteobacteria;o__Burkholderiales;f__Comamonadaceae;g__Tepidimonas;
Pseudochrobactrum	0.000356	0.000526	0.000441	0.000895	k__Bacteria;p__Proteobacteria;c__Alphaproteobacteria;o__Rhizobiales;f__Brucellaceae;g__Pseudochrobactrum;
Trichococcus	0.001324	0.001	0.001099	0.001517	k__Bacteria;p__Firmicutes;c__Bacilli;o__Lactobacillales;f__Carnobacteriaceae;g__Trichococcus;
Tessaracoccus	0.000819	0.000471	0.000841	0.000625	k__Bacteria;p__Actinobacteria;c__Actinobacteria;o__Actinomycetales;f__Propionibacteriaceae;g__Tessaracoccus;
Leucobacter	0.000917	0.000905	0.001003	0.001594	k__Bacteria;p__Actinobacteria;c__Actinobacteria;o__Actinomycetales;f__Microbacteriaceae;g__Leucobacter;
Arsenicicoccus	9.8e-05	0.00021	0.000741	0.00027	k__Bacteria;p__Actinobacteria;c__Actinobacteria;o__Actinomycetales;f__Intrasporangiaceae;g__Arsenicicoccus;
Luteolibacter	0.00038	0.000986	0.000243	0.000602	k__Bacteria;p__Verrucomicrobia;c__Verrucomicrobiae;o__Verrucomicrobiales;f__Verrucomicrobiaceae;g__Luteolibacter;
Methylophaga	0.00015	0	0.000159	0.000207	k__Bacteria;p__Proteobacteria;c__Gammaproteobacteria;o__Thiotrichales;f__Piscirickettsiaceae;g__Methylophaga;
PSB-M-3	7.4e-05	4.9e-05	0.000299	0.000745	k__Bacteria;p__Firmicutes;c__Erysipelotrichi;o__Erysipelotrichales;f__Erysipelotrichaceae;g__PSB-M-3;
Agrococcus	0.001344	0.001899	0.001678	0.00212	k__Bacteria;p__Actinobacteria;c__Actinobacteria;o__Actinomycetales;f__Microbacteriaceae;g__Agrococcus;
Actinomycetospora	0.001221	0.00094	0.000491	0.000856	k__Bacteria;p__Actinobacteria;c__Actinobacteria;o__Actinomycetales;f__Pseudonocardiaceae;g__Actinomycetospora;
Fluviicola	0.000253	0.000395	0.000299	0.000426	k__Bacteria;p__Bacteroidetes;c__Flavobacteriia;o__Flavobacteriales;f__Cryomorphaceae;g__Fluviicola;
Flavisolibacter	0.000429	0.000651	0.000822	0.00073	k__Bacteria;p__Bacteroidetes;c__[Saprospirae];o__[Saprospirales];f__Chitinophagaceae;g__Flavisolibacter;
Hydrogenophilus	0.000123	6e-05	0.000101	0.000198	k__Bacteria;p__Proteobacteria;c__Betaproteobacteria;o__Rhodocyclales;f__Rhodocyclaceae;g__Hydrogenophilus;
Spirosoma	0.000483	0.000886	0.000388	0.000853	k__Bacteria;p__Bacteroidetes;c__Cytophagia;o__Cytophagales;f__Cytophagaceae;g__Spirosoma;
Hydrogenophaga	0.000405	0.000853	0.000692	0.000664	k__Bacteria;p__Proteobacteria;c__Betaproteobacteria;o__Burkholderiales;f__Comamonadaceae;g__Hydrogenophaga;
Vitreoscilla	0.000419	0.000177	0.000444	0.000876	k__Bacteria;p__Proteobacteria;c__Betaproteobacteria;o__Neisseriales;f__Neisseriaceae;g__Vitreoscilla;
Rhizobium	0.000432	0.000684	0.000304	0.000684	k__Bacteria;p__Proteobacteria;c__Alphaproteobacteria;o__Rhizobiales;f__Rhizobiaceae;g__Rhizobium;
Pseudonocardia	0.000706	0.001322	0.000356	0.000788	k__Bacteria;p__Actinobacteria;c__Actinobacteria;o__Actinomycetales;f__Pseudonocardiaceae;g__Pseudonocardia;
Pseudoalteromonas	0.0005	0.000114	0.000147	0.000218	k__Bacteria;p__Proteobacteria;c__Gammaproteobacteria;o__Vibrionales;f__Pseudoalteromonadaceae;g__Pseudoalteromonas;
Providencia	5.4e-05	2.7e-05	0.00028	0.000436	k__Bacteria;p__Proteobacteria;c__Gammaproteobacteria;o__Enterobacteriales;f__Enterobacteriaceae;g__Providencia;
Microlunatus	0.000905	0.001537	0.00091	0.000797	k__Bacteria;p__Actinobacteria;c__Actinobacteria;o__Actinomycetales;f__Propionibacteriaceae;g__Microlunatus;
GW-34	0.000361	6.5e-05	4.9e-05	0.000112	k__Bacteria;p__Firmicutes;c__Clostridia;o__Clostridiales;f__[Tissierellaceae];g__GW-34;
Pseudanabaena	0.00025	0.000444	3.4e-05	0.000196	k__Bacteria;p__Cyanobacteria;c__Synechococcophycideae;o__Pseudanabaenales;f__Pseudanabaenaceae;g__Pseudanabaena;
Cupriavidus	0.000483	0.000659	0.000373	0.000638	k__Bacteria;p__Proteobacteria;c__Betaproteobacteria;o__Burkholderiales;f__Oxalobacteraceae;g__Cupriavidus;
Methylotenera	0.000623	0.000916	0.000432	0.000763	k__Bacteria;p__Proteobacteria;c__Betaproteobacteria;o__Methylophilales;f__Methylophilaceae;g__Methylotenera;
Parasegitibacter	0.00014	3e-05	0.00052	0.000211	k__Bacteria;p__Bacteroidetes;c__[Saprospirae];o__[Saprospirales];f__Chitinophagaceae;g__Parasegitibacter;
Salana	0.000169	0.000439	0.000559	0.000184	k__Bacteria;p__Actinobacteria;c__Actinobacteria;o__Actinomycetales;f__Beutenbergiaceae;g__Salana;
Rhodoplanes	0.000517	0.001376	0.000481	0.000775	k__Bacteria;p__Proteobacteria;c__Alphaproteobacteria;o__Rhizobiales;f__Hyphomicrobiaceae;g__Rhodoplanes;
Dyadobacter	0.000473	0.001343	0.000427	0.000619	k__Bacteria;p__Bacteroidetes;c__Cytophagia;o__Cytophagales;f__Cytophagaceae;g__Dyadobacter;
Nodosilinea	0.000108	2.7e-05	0.000363	7.4e-05	k__Bacteria;p__Cyanobacteria;c__Synechococcophycideae;o__Pseudanabaenales;f__Pseudanabaenaceae;g__Nodosilinea;
Gordonia	0.000319	6.5e-05	2.7e-05	9.7e-05	k__Bacteria;p__Actinobacteria;c__Actinobacteria;o__Actinomycetales;f__Gordoniaceae;g__Gordonia;
Flavihumibacter	0.000125	6e-05	0.000429	0.000206	k__Bacteria;p__Bacteroidetes;c__[Saprospirae];o__[Saprospirales];f__Chitinophagaceae;g__Flavihumibacter;
Adhaeribacter	0.000221	0.000379	0.000552	0.000409	k__Bacteria;p__Bacteroidetes;c__Cytophagia;o__Cytophagales;f__Cytophagaceae;g__Adhaeribacter;
Rhodovulum	0.000282	6.8e-05	7.4e-05	0.000106	k__Bacteria;p__Proteobacteria;c__Alphaproteobacteria;o__Rhodobacterales;f__Rhodobacteraceae;g__Rhodovulum;
Novosphingobium	0.000434	0.001016	0.000466	0.000957	k__Bacteria;p__Proteobacteria;c__Alphaproteobacteria;o__Sphingomonadales;f__Sphingomonadaceae;g__Novosphingobium;
Dechloromonas	0.000169	0.000196	0.00012	0.000283	k__Bacteria;p__Proteobacteria;c__Betaproteobacteria;o__Rhodocyclales;f__Rhodocyclaceae;g__Dechloromonas;
Sphingobium	0.000169	0.00018	0.000159	0.000316	k__Bacteria;p__Proteobacteria;c__Alphaproteobacteria;o__Sphingomonadales;f__Sphingomonadaceae;g__Sphingobium;
Turicibacter	0.000706	0.000501	0.000314	0.000431	k__Bacteria;p__Firmicutes;c__Bacilli;o__Turicibacterales;f__Turicibacteraceae;g__Turicibacter;
Mycobacterium	0.000532	0.000668	0.000446	0.000782	k__Bacteria;p__Actinobacteria;c__Actinobacteria;o__Actinomycetales;f__Mycobacteriaceae;g__Mycobacterium;
Terriglobus	0.000191	0.000114	0.000145	0.000334	k__Bacteria;p__Acidobacteria;c__Acidobacteriia;o__Acidobacteriales;f__Acidobacteriaceae;g__Terriglobus;
Bacteroides	0.000277	0.000153	0.000152	0.000367	k__Bacteria;p__Bacteroidetes;c__Bacteroidia;o__Bacteroidales;f__Bacteroidaceae;g__Bacteroides;
Oceanobacillus	4.4e-05	0	5.4e-05	0.000108	k__Bacteria;p__Firmicutes;c__Bacilli;o__Bacillales;f__Bacillaceae;g__Oceanobacillus;
Erythromicrobium	0.000164	7.1e-05	0.000373	0.000217	k__Bacteria;p__Proteobacteria;c__Alphaproteobacteria;o__Sphingomonadales;f__Erythrobacteraceae;g__Erythromicrobium;
Rhodobacter	0.000589	0.001036	0.000491	0.000778	k__Bacteria;p__Proteobacteria;c__Alphaproteobacteria;o__Rhodobacterales;f__Rhodobacteraceae;g__Rhodobacter;
Candidatus Portiera	6.6e-05	7.6e-05	5.4e-05	0.000135	k__Bacteria;p__Proteobacteria;c__Gammaproteobacteria;o__Oceanospirillales;f__Halomonadaceae;g__Candidatus Portiera;
Myroides	2e-05	1.9e-05	0.000267	0.000279	k__Bacteria;p__Bacteroidetes;c__Flavobacteriia;o__Flavobacteriales;f__Flavobacteriaceae;g__Myroides;
Steroidobacter	9.3e-05	0.00051	0.000179	0.000166	k__Bacteria;p__Proteobacteria;c__Gammaproteobacteria;o__Xanthomonadales;f__Sinobacteraceae;g__Steroidobacter;
Skermanella	0.000346	0.000659	0.000309	0.000372	k__Bacteria;p__Proteobacteria;c__Alphaproteobacteria;o__Rhodospirillales;f__Rhodospirillaceae;g__Skermanella;
Leadbetterella	0.000383	0.000245	0.000169	0.00048	k__Bacteria;p__Bacteroidetes;c__Cytophagia;o__Cytophagales;f__Cytophagaceae;g__Leadbetterella;
Cytophaga	0.00011	0.000131	0.000132	0.000373	k__Bacteria;p__Bacteroidetes;c__Cytophagia;o__Cytophagales;f__Cytophagaceae;g__Cytophaga;
Erysipelothrix	0.000309	0.000251	0.00012	0.000215	k__Bacteria;p__Firmicutes;c__Erysipelotrichi;o__Erysipelotrichales;f__Erysipelotrichaceae;g__Erysipelothrix;
Ochrobactrum	0.000439	0.000373	0.000314	0.000555	k__Bacteria;p__Proteobacteria;c__Alphaproteobacteria;o__Rhizobiales;f__Brucellaceae;g__Ochrobactrum;
Sphingopyxis	0.00037	0.000842	0.000297	0.000489	k__Bacteria;p__Proteobacteria;c__Alphaproteobacteria;o__Sphingomonadales;f__Sphingomonadaceae;g__Sphingopyxis;
Luteibacter	0.000189	0.000169	0.000145	0.000326	k__Bacteria;p__Proteobacteria;c__Gammaproteobacteria;o__Xanthomonadales;f__Xanthomonadaceae;g__Luteibacter;
Luteimonas	0.000638	0.000798	0.000814	0.000928	k__Bacteria;p__Proteobacteria;c__Gammaproteobacteria;o__Xanthomonadales;f__Xanthomonadaceae;g__Luteimonas;
Pseudoxanthomonas	0.000461	0.000768	0.000397	0.000647	k__Bacteria;p__Proteobacteria;c__Gammaproteobacteria;o__Xanthomonadales;f__Xanthomonadaceae;g__Pseudoxanthomonas;
Bdellovibrio	0.000206	0.000218	0.000311	0.000432	k__Bacteria;p__Proteobacteria;c__Deltaproteobacteria;o__Bdellovibrionales;f__Bdellovibrionaceae;g__Bdellovibrio;
Agrobacterium	0.000181	0.000215	0.000208	0.000392	k__Bacteria;p__Proteobacteria;c__Alphaproteobacteria;o__Rhizobiales;f__Rhizobiaceae;g__Agrobacterium;
Tissierella_Soehngenia	4.7e-05	4.4e-05	0.000181	0.000448	k__Bacteria;p__Firmicutes;c__Clostridia;o__Clostridiales;f__[Tissierellaceae];g__Tissierella_Soehngenia;
Burkholderia	0.000562	0.000594	0.00024	0.000564	k__Bacteria;p__Proteobacteria;c__Betaproteobacteria;o__Burkholderiales;f__Burkholderiaceae;g__Burkholderia;
Sarcina	0.000495	0.000292	0.000174	0.000417	k__Bacteria;p__Firmicutes;c__Clostridia;o__Clostridiales;f__Clostridiaceae;g__Sarcina;
Williamsia	6.4e-05	0.000109	0.000101	0.000217	k__Bacteria;p__Actinobacteria;c__Actinobacteria;o__Actinomycetales;f__Williamsiaceae;g__Williamsia;
Beijerinckia	0.000598	0.000515	0.000282	0.000702	k__Bacteria;p__Proteobacteria;c__Alphaproteobacteria;o__Rhizobiales;f__Beijerinckiaceae;g__Beijerinckia;
Epulopiscium	7.6e-05	0.00024	3.7e-05	7.1e-05	k__Bacteria;p__Firmicutes;c__Clostridia;o__Clostridiales;f__Lachnospiraceae;g__Epulopiscium;
Aeromicrobium	0.000162	0.00027	0.000235	0.000376	k__Bacteria;p__Actinobacteria;c__Actinobacteria;o__Actinomycetales;f__Nocardioidaceae;g__Aeromicrobium;
Truepera	0.000464	0.000417	0.000719	0.000676	k__Bacteria;p__[Thermi];c__Deinococci;o__Deinococcales;f__Trueperaceae;g__Truepera;
Opitutus	0.00011	0.000324	0.00011	0.000187	k__Bacteria;p__Verrucomicrobia;c__Opitutae;o__Opitutales;f__Opitutaceae;g__Opitutus;
Peredibacter	9.8e-05	0.000106	0.000218	0.000164	k__Bacteria;p__Proteobacteria;c__Deltaproteobacteria;o__Bdellovibrionales;f__Bacteriovoracaceae;g__Peredibacter;
Guggenheimella	0.000196	4.1e-05	3.7e-05	9.1e-05	k__Bacteria;p__Firmicutes;c__Clostridia;o__Clostridiales;f__[Acidaminobacteraceae];g__Guggenheimella;
Carnobacterium	0.000331	0.0006	0.000348	0.000428	k__Bacteria;p__Firmicutes;c__Bacilli;o__Lactobacillales;f__Carnobacteriaceae;g__Carnobacterium;
Mesorhizobium	0.000486	0.000962	0.000319	0.000534	k__Bacteria;p__Proteobacteria;c__Alphaproteobacteria;o__Rhizobiales;f__Phyllobacteriaceae;g__Mesorhizobium;
Caulobacter	0.000169	0.000226	0.000155	0.000307	k__Bacteria;p__Proteobacteria;c__Alphaproteobacteria;o__Caulobacterales;f__Caulobacteraceae;g__Caulobacter;
Amaricoccus	0.00027	0.000482	0.000682	0.000345	k__Bacteria;p__Proteobacteria;c__Alphaproteobacteria;o__Rhodobacterales;f__Rhodobacteraceae;g__Amaricoccus;
Faecalibacterium	6.9e-05	5.5e-05	7.6e-05	0.000114	k__Bacteria;p__Firmicutes;c__Clostridia;o__Clostridiales;f__Ruminococcaceae;g__Faecalibacterium;
Nitrospira	0.000179	0.000649	0.000238	0.000248	k__Bacteria;p__Nitrospirae;c__Nitrospira;o__Nitrospirales;f__Nitrospiraceae;g__Nitrospira;
Rubellimicrobium	0.000348	0.00036	0.000397	0.000503	k__Bacteria;p__Proteobacteria;c__Alphaproteobacteria;o__Rhodobacterales;f__Rhodobacteraceae;g__Rubellimicrobium;
Codium	6.4e-05	0.000109	3.4e-05	0.000108	k__Bacteria;p__Cyanobacteria;c__Chloroplast;o__Chlorophyta;f__Ulvophyceae;g__Codium;
Rheinheimera	0.000172	7.4e-05	0.000294	0.000278	k__Bacteria;p__Proteobacteria;c__Gammaproteobacteria;o__Alteromonadales;f__[Chromatiaceae];g__Rheinheimera;
Hyphomicrobium	0.000302	0.000501	0.000255	0.000262	k__Bacteria;p__Proteobacteria;c__Alphaproteobacteria;o__Rhizobiales;f__Hyphomicrobiaceae;g__Hyphomicrobium;
Rudanella	7.8e-05	8.4e-05	5.4e-05	0.000173	k__Bacteria;p__Bacteroidetes;c__Cytophagia;o__Cytophagales;f__Cytophagaceae;g__Rudanella;
Nitrosovibrio	0.000101	0.000253	4.9e-05	9.8e-05	k__Bacteria;p__Proteobacteria;c__Betaproteobacteria;o__Nitrosomonadales;f__Nitrosomonadaceae;g__Nitrosovibrio;
Chroococcidiopsis	0.000248	0.000185	6.9e-05	0.000127	k__Bacteria;p__Cyanobacteria;c__Oscillatoriophycideae;o__Chroococcales;f__Xenococcaceae;g__Chroococcidiopsis;
Phenylobacterium	0.000199	0.000624	0.000223	0.000358	k__Bacteria;p__Proteobacteria;c__Alphaproteobacteria;o__Caulobacterales;f__Caulobacteraceae;g__Phenylobacterium;
Brevundimonas	0.000245	0.000155	0.000172	0.000341	k__Bacteria;p__Proteobacteria;c__Alphaproteobacteria;o__Caulobacterales;f__Caulobacteraceae;g__Brevundimonas;
Niabella	9.6e-05	0.000123	0.00014	0.000253	k__Bacteria;p__Bacteroidetes;c__[Saprospirae];o__[Saprospirales];f__Chitinophagaceae;g__Niabella;
Gemmata	0.000184	0.000488	0.000299	0.000313	k__Bacteria;p__Planctomycetes;c__Planctomycetia;o__Gemmatales;f__Gemmataceae;g__Gemmata;
Facklamia	0.000287	0.000153	0.000145	0.000317	k__Bacteria;p__Firmicutes;c__Bacilli;o__Lactobacillales;f__Aerococcaceae;g__Facklamia;
Uliginosibacterium	9.8e-05	9.5e-05	9.1e-05	0.00017	k__Bacteria;p__Proteobacteria;c__Betaproteobacteria;o__Rhodocyclales;f__Rhodocyclaceae;g__Uliginosibacterium;
Lutibacterium	0.000177	0.000501	0.00011	0.000308	k__Bacteria;p__Proteobacteria;c__Alphaproteobacteria;o__Sphingomonadales;f__Erythrobacteraceae;g__Lutibacterium;
Lupinus	0.000125	0.000234	5.9e-05	0.000117	k__Bacteria;p__Proteobacteria;c__Alphaproteobacteria;o__Rickettsiales;f__mitochondria;g__Lupinus;
Prochlorococcus	5e-06	3e-06	1e-05	6e-05	k__Bacteria;p__Cyanobacteria;c__Synechococcophycideae;o__Synechococcales;f__Synechococcaceae;g__Prochlorococcus;
Paenibacillus	0.000321	0.000302	0.000373	0.000542	k__Bacteria;p__Firmicutes;c__Bacilli;o__Bacillales;f__Paenibacillaceae;g__Paenibacillus;
Rhodanobacter	0.000235	0.000461	0.000145	0.000237	k__Bacteria;p__Proteobacteria;c__Gammaproteobacteria;o__Xanthomonadales;f__Xanthomonadaceae;g__Rhodanobacter;
Rickettsiella	0.000105	0.000161	5.9e-05	0.000189	k__Bacteria;p__Proteobacteria;c__Gammaproteobacteria;o__Legionellales;f__Coxiellaceae;g__Rickettsiella;
DA101	8.8e-05	0.000204	5.4e-05	8.7e-05	k__Bacteria;p__Verrucomicrobia;c__[Spartobacteria];o__[Chthoniobacterales];f__[Chthoniobacteraceae];g__DA101;
Oscillospira	0.000159	6e-05	5.9e-05	0.000127	k__Bacteria;p__Firmicutes;c__Clostridia;o__Clostridiales;f__Ruminococcaceae;g__Oscillospira;
Sporosarcina	0.000135	0.000283	0.000228	0.000238	k__Bacteria;p__Firmicutes;c__Bacilli;o__Bacillales;f__Planococcaceae;g__Sporosarcina;
Rubritalea	0.000179	1.1e-05	2.5e-05	2.9e-05	k__Bacteria;p__Verrucomicrobia;c__Verrucomicrobiae;o__Verrucomicrobiales;f__Verrucomicrobiaceae;g__Rubritalea;
Cloacibacterium	0.000164	3.8e-05	0.000105	0.000238	k__Bacteria;p__Bacteroidetes;c__Flavobacteriia;o__Flavobacteriales;f__[Weeksellaceae];g__Cloacibacterium;
Gelidibacter	9.6e-05	0.00012	5.9e-05	0.000248	k__Bacteria;p__Bacteroidetes;c__Flavobacteriia;o__Flavobacteriales;f__Flavobacteriaceae;g__Gelidibacter;
Chromobacterium	4.9e-05	7.9e-05	3.7e-05	0.000112	k__Bacteria;p__Proteobacteria;c__Betaproteobacteria;o__Neisseriales;f__Neisseriaceae;g__Chromobacterium;
Planctomyces	0.000113	0.000414	0.000164	0.000162	k__Bacteria;p__Planctomycetes;c__Planctomycetia;o__Planctomycetales;f__Planctomycetaceae;g__Planctomyces;
Fusibacter	2e-06	1.6e-05	5.9e-05	0.000162	k__Bacteria;p__Firmicutes;c__Clostridia;o__Clostridiales;f__[Acidaminobacteraceae];g__Fusibacter;
Vibrio	0.000196	9e-05	2.7e-05	7.8e-05	k__Bacteria;p__Proteobacteria;c__Gammaproteobacteria;o__Vibrionales;f__Vibrionaceae;g__Vibrio;
B-42	9.8e-05	3e-05	7e-06	4.4e-05	k__Bacteria;p__[Thermi];c__Deinococci;o__Deinococcales;f__Trueperaceae;g__B-42;
Prosthecobacter	9.8e-05	0.00018	5.2e-05	0.000134	k__Bacteria;p__Verrucomicrobia;c__Verrucomicrobiae;o__Verrucomicrobiales;f__Verrucomicrobiaceae;g__Prosthecobacter;
Coccomyxa	0.00011	0.000158	4.7e-05	0.000132	k__Bacteria;p__Cyanobacteria;c__Chloroplast;o__Chlorophyta;f__Trebouxiophyceae;g__Coccomyxa;
Rhodococcus	0.000142	0.000185	0.000181	0.000345	k__Bacteria;p__Actinobacteria;c__Actinobacteria;o__Actinomycetales;f__Nocardiaceae;g__Rhodococcus;
Sediminibacterium	0.000137	0.000158	0.000113	0.000193	k__Bacteria;p__Bacteroidetes;c__[Saprospirae];o__[Saprospirales];f__Chitinophagaceae;g__Sediminibacterium;
Wohlfahrtiimonas	1e-05	3e-06	7.8e-05	0.000114	k__Bacteria;p__Proteobacteria;c__Gammaproteobacteria;o__Xanthomonadales;f__Xanthomonadaceae;g__Wohlfahrtiimonas;
Prevotella	6.9e-05	0.000112	5.2e-05	0.000132	k__Bacteria;p__Bacteroidetes;c__Bacteroidia;o__Bacteroidales;f__Prevotellaceae;g__Prevotella;
Labrys	9.1e-05	0.000196	7.6e-05	0.000169	k__Bacteria;p__Proteobacteria;c__Alphaproteobacteria;o__Rhizobiales;f__Xanthobacteraceae;g__Labrys;
Arenimonas	0.000105	0.000226	0.00015	0.000172	k__Bacteria;p__Proteobacteria;c__Gammaproteobacteria;o__Xanthomonadales;f__Xanthomonadaceae;g__Arenimonas;
Candidatus Arthromitus	3.2e-05	5.2e-05	4.7e-05	7.4e-05	k__Bacteria;p__Firmicutes;c__Clostridia;o__Clostridiales;f__Clostridiaceae;g__Candidatus Arthromitus;
Rubricoccus	4.2e-05	0.00012	6.1e-05	8.3e-05	k__Bacteria;p__Bacteroidetes;c__[Rhodothermi];o__[Rhodothermales];f__Rhodothermaceae;g__Rubricoccus;
Perlucidibaca	0.000152	0.000161	0.000101	0.000191	k__Bacteria;p__Proteobacteria;c__Gammaproteobacteria;o__Pseudomonadales;f__Moraxellaceae;g__Perlucidibaca;
Propionibacterium	0.000174	0.000213	9.1e-05	0.000158	k__Bacteria;p__Actinobacteria;c__Actinobacteria;o__Actinomycetales;f__Propionibacteriaceae;g__Propionibacterium;
Pseudoclavibacter	8.3e-05	3.3e-05	7.8e-05	0.000172	k__Bacteria;p__Actinobacteria;c__Actinobacteria;o__Actinomycetales;f__Microbacteriaceae;g__Pseudoclavibacter;
ph2	2.2e-05	3.3e-05	2e-05	8e-05	k__Bacteria;p__Firmicutes;c__Clostridia;o__Clostridiales;f__[Tissierellaceae];g__ph2;
Roseomonas	0.000155	0.000365	0.00012	0.00017	k__Bacteria;p__Proteobacteria;c__Alphaproteobacteria;o__Rhodospirillales;f__Acetobacteraceae;g__Roseomonas;
HTCC	0.000118	2.7e-05	2.7e-05	7.5e-05	k__Bacteria;p__Proteobacteria;c__Gammaproteobacteria;o__Alteromonadales;f__HTCC2188;g__HTCC;
Nevskia	8.6e-05	0.000215	2e-05	6.8e-05	k__Bacteria;p__Proteobacteria;c__Gammaproteobacteria;o__Xanthomonadales;f__Sinobacteraceae;g__Nevskia;
Patulibacter	7.6e-05	0.000112	6.6e-05	0.000165	k__Bacteria;p__Actinobacteria;c__Thermoleophilia;o__Solirubrobacterales;f__Patulibacteraceae;g__Patulibacter;
Anaerococcus	0.00014	4.6e-05	3.4e-05	0.000108	k__Bacteria;p__Firmicutes;c__Clostridia;o__Clostridiales;f__[Tissierellaceae];g__Anaerococcus;
Gemmatimonas	4.2e-05	0.000144	9.6e-05	0.000106	k__Bacteria;p__Gemmatimonadetes;c__Gemmatimonadetes;o__Gemmatimonadales;f__Gemmatimonadaceae;g__Gemmatimonas;
Capnocytophaga	6.4e-05	5.5e-05	3.4e-05	7.9e-05	k__Bacteria;p__Bacteroidetes;c__Flavobacteriia;o__Flavobacteriales;f__Flavobacteriaceae;g__Capnocytophaga;
Coprococcus	4.7e-05	3.3e-05	0.00011	0.000169	k__Bacteria;p__Firmicutes;c__Clostridia;o__Clostridiales;f__Lachnospiraceae;g__Coprococcus;
Balneimonas	0.000113	0.000259	0.000221	0.0002	k__Bacteria;p__Proteobacteria;c__Alphaproteobacteria;o__Rhizobiales;f__Bradyrhizobiaceae;g__Balneimonas;
Aetherobacter	5.4e-05	0.000221	3.7e-05	7.4e-05	k__Bacteria;p__Proteobacteria;c__Deltaproteobacteria;o__Myxococcales;f__Polyangiaceae;g__Aetherobacter;
Dokdonella	0.000189	0.000319	0.000208	0.00026	k__Bacteria;p__Proteobacteria;c__Gammaproteobacteria;o__Xanthomonadales;f__Xanthomonadaceae;g__Dokdonella;
Fimbriimonas	0.000159	0.000196	0.000201	0.000178	k__Bacteria;p__Armatimonadetes;c__[Fimbriimonadia];o__[Fimbriimonadales];f__[Fimbriimonadaceae];g__Fimbriimonas;
Leptolyngbya	0.000208	0.00018	0.00015	0.000136	k__Bacteria;p__Cyanobacteria;c__Synechococcophycideae;o__Pseudanabaenales;f__Pseudanabaenaceae;g__Leptolyngbya;
Pirellula	3.9e-05	0.000226	8.1e-05	6.4e-05	k__Bacteria;p__Planctomycetes;c__Planctomycetia;o__Pirellulales;f__Pirellulaceae;g__Pirellula;
Geobacter	9.3e-05	0.000174	0.000128	0.000159	k__Bacteria;p__Proteobacteria;c__Deltaproteobacteria;o__Desulfuromonadales;f__Geobacteraceae;g__Geobacter;
Luteococcus	6.4e-05	9.5e-05	0.00015	0.000135	k__Bacteria;p__Actinobacteria;c__Actinobacteria;o__Actinomycetales;f__Propionibacteriaceae;g__Luteococcus;
Limnobacter	0.000101	9e-05	0.00011	0.000116	k__Bacteria;p__Proteobacteria;c__Betaproteobacteria;o__Burkholderiales;f__Comamonadaceae;g__Limnobacter;
Candidatus Rhabdochlamydia	3.2e-05	5.5e-05	1.2e-05	4.6e-05	k__Bacteria;p__Chlamydiae;c__Chlamydiia;o__Chlamydiales;f__Rhabdochlamydiaceae;g__Candidatus Rhabdochlamydia;
Aquicella	0.000123	0.000278	6.1e-05	0.000131	k__Bacteria;p__Proteobacteria;c__Gammaproteobacteria;o__Legionellales;f__Coxiellaceae;g__Aquicella;
Asticcacaulis	5.4e-05	2.5e-05	2.2e-05	9.3e-05	k__Bacteria;p__Proteobacteria;c__Alphaproteobacteria;o__Caulobacterales;f__Caulobacteraceae;g__Asticcacaulis;
Synechococcus	5e-06	5e-06	0	3.7e-05	k__Bacteria;p__Cyanobacteria;c__Synechococcophycideae;o__Synechococcales;f__Synechococcaceae;g__Synechococcus;
Bosea	0.000155	0.000286	5.4e-05	0.000143	k__Bacteria;p__Proteobacteria;c__Alphaproteobacteria;o__Rhizobiales;f__Bradyrhizobiaceae;g__Bosea;
Candidatus Xiphinematobacter	8.1e-05	0.000112	3.4e-05	7.4e-05	k__Bacteria;p__Verrucomicrobia;c__[Spartobacteria];o__[Chthoniobacterales];f__[Chthoniobacteraceae];g__Candidatus Xiphinematobacter;
Verrucomicrobium	7.4e-05	3.3e-05	7e-06	3.8e-05	k__Bacteria;p__Verrucomicrobia;c__Verrucomicrobiae;o__Verrucomicrobiales;f__Verrucomicrobiaceae;g__Verrucomicrobium;
Vogesella	7e-06	2.7e-05	2.9e-05	6.3e-05	k__Bacteria;p__Proteobacteria;c__Betaproteobacteria;o__Neisseriales;f__Neisseriaceae;g__Vogesella;
Candidatus Solibacter	0.00014	0.000232	8.1e-05	0.000146	k__Bacteria;p__Acidobacteria;c__Solibacteres;o__Solibacterales;f__Solibacteraceae;g__Candidatus Solibacter;
Lacibacter	5.9e-05	5.2e-05	0.000132	9.8e-05	k__Bacteria;p__Bacteroidetes;c__[Saprospirae];o__[Saprospirales];f__Chitinophagaceae;g__Lacibacter;
Roseococcus	0.00015	0.000136	0.000103	0.000153	k__Bacteria;p__Proteobacteria;c__Alphaproteobacteria;o__Rhodospirillales;f__Acetobacteraceae;g__Roseococcus;
Buchnera	0.000113	7.9e-05	4.7e-05	0.000153	k__Bacteria;p__Proteobacteria;c__Gammaproteobacteria;o__Enterobacteriales;f__Enterobacteriaceae;g__Buchnera;
Candidatus Koribacter	7.8e-05	0.000166	6.9e-05	0.000112	k__Bacteria;p__Acidobacteria;c__Acidobacteriia;o__Acidobacteriales;f__Koribacteraceae;g__Candidatus Koribacter;
Clostridium	7e-06	1.6e-05	5.4e-05	0.000123	k__Bacteria;p__Firmicutes;c__Clostridia;o__Clostridiales;f__Peptostreptococcaceae;g__Clostridium;
Zoogloea	1.7e-05	3e-05	1.5e-05	6.5e-05	k__Bacteria;p__Proteobacteria;c__Betaproteobacteria;o__Rhodocyclales;f__Rhodocyclaceae;g__Zoogloea;
Chthoniobacter	5.6e-05	0.000202	6.1e-05	9.3e-05	k__Bacteria;p__Verrucomicrobia;c__[Spartobacteria];o__[Chthoniobacterales];f__[Chthoniobacteraceae];g__Chthoniobacter;
Rubrobacter	6.4e-05	9.3e-05	0.00011	0.00015	k__Bacteria;p__Actinobacteria;c__Rubrobacteria;o__Rubrobacterales;f__Rubrobacteraceae;g__Rubrobacter;
Flectobacillus	2.2e-05	4.1e-05	4.9e-05	9.9e-05	k__Bacteria;p__Bacteroidetes;c__Cytophagia;o__Cytophagales;f__Cytophagaceae;g__Flectobacillus;
Agitococcus	5.9e-05	7.6e-05	2.9e-05	0.000112	k__Bacteria;p__Proteobacteria;c__Gammaproteobacteria;o__Pseudomonadales;f__Moraxellaceae;g__Agitococcus;
Ellin506	5.2e-05	4.1e-05	2.5e-05	7.5e-05	k__Bacteria;p__Verrucomicrobia;c__[Spartobacteria];o__[Chthoniobacterales];f__[Chthoniobacteraceae];g__Ellin506;
Streptomyces	0.000137	0.000169	7.8e-05	0.000151	k__Bacteria;p__Actinobacteria;c__Actinobacteria;o__Actinomycetales;f__Streptomycetaceae;g__Streptomyces;
Brochothrix	2e-05	1.6e-05	7.8e-05	3.8e-05	k__Bacteria;p__Firmicutes;c__Bacilli;o__Bacillales;f__Listeriaceae;g__Brochothrix;
[Ruminococcus]	3.2e-05	3.8e-05	2.2e-05	4.2e-05	k__Bacteria;p__Firmicutes;c__Clostridia;o__Clostridiales;f__Lachnospiraceae;g__[Ruminococcus];
Alteromonas	5.9e-05	5e-06	1.2e-05	3.4e-05	k__Bacteria;p__Proteobacteria;c__Gammaproteobacteria;o__Alteromonadales;f__Alteromonadaceae;g__Alteromonas;
Vagococcus	2.2e-05	5e-06	5.4e-05	9.5e-05	k__Bacteria;p__Firmicutes;c__Bacilli;o__Lactobacillales;f__Enterococcaceae;g__Vagococcus;
Dysgonomonas	4.7e-05	3.5e-05	4.9e-05	7.5e-05	k__Bacteria;p__Bacteroidetes;c__Bacteroidia;o__Bacteroidales;f__Porphyromonadaceae;g__Dysgonomonas;
Jonesia	5e-06	0	6.4e-05	5e-05	k__Bacteria;p__Actinobacteria;c__Actinobacteria;o__Actinomycetales;f__Jonesiaceae;g__Jonesia;
Mobiluncus	2.2e-05	1.6e-05	3.2e-05	4.8e-05	k__Bacteria;p__Actinobacteria;c__Actinobacteria;o__Actinomycetales;f__Actinomycetaceae;g__Mobiluncus;
Chitinimonas	6.6e-05	4.6e-05	4.2e-05	0.000123	k__Bacteria;p__Proteobacteria;c__Betaproteobacteria;o__Neisseriales;f__Neisseriaceae;g__Chitinimonas;
Psychroserpens	5.2e-05	3e-06	1.7e-05	2.6e-05	k__Bacteria;p__Bacteroidetes;c__Flavobacteriia;o__Flavobacteriales;f__Flavobacteriaceae;g__Psychroserpens;
Treponema	1.7e-05	2.5e-05	5.9e-05	5e-05	k__Bacteria;p__Spirochaetes;c__Spirochaetes;o__Spirochaetales;f__Spirochaetaceae;g__Treponema;
Propionivibrio	3.2e-05	3.3e-05	3.4e-05	5.7e-05	k__Bacteria;p__Proteobacteria;c__Betaproteobacteria;o__Rhodocyclales;f__Rhodocyclaceae;g__Propionivibrio;
Candidatus Accumulibacter	7e-06	1.9e-05	1.7e-05	6.3e-05	k__Bacteria;p__Proteobacteria;c__Betaproteobacteria;o__Rhodocyclales;f__Rhodocyclaceae;g__Candidatus Accumulibacter;
Kineococcus	5.6e-05	2.7e-05	5.4e-05	8.3e-05	k__Bacteria;p__Actinobacteria;c__Actinobacteria;o__Actinomycetales;f__Kineosporiaceae;g__Kineococcus;
Oscillatoria	7e-06	0	4.7e-05	1e-05	k__Bacteria;p__Cyanobacteria;c__Oscillatoriophycideae;o__Oscillatoriales;f__Phormidiaceae;g__Oscillatoria;
Actinomyces	9.8e-05	8.4e-05	6.4e-05	6.9e-05	k__Bacteria;p__Actinobacteria;c__Actinobacteria;o__Actinomycetales;f__Actinomycetaceae;g__Actinomyces;
Emticicia	5.2e-05	7.6e-05	2.9e-05	7.1e-05	k__Bacteria;p__Bacteroidetes;c__Cytophagia;o__Cytophagales;f__Cytophagaceae;g__Emticicia;
Kaistia	5.2e-05	0.000104	1.5e-05	7.6e-05	k__Bacteria;p__Proteobacteria;c__Alphaproteobacteria;o__Rhizobiales;f__Rhizobiaceae;g__Kaistia;
Sulfuritalea	2.2e-05	4.9e-05	3.2e-05	4.4e-05	k__Bacteria;p__Proteobacteria;c__Betaproteobacteria;o__Rhodocyclales;f__Rhodocyclaceae;g__Sulfuritalea;
Ruminococcus	4.4e-05	7.1e-05	4.9e-05	6.8e-05	k__Bacteria;p__Firmicutes;c__Clostridia;o__Clostridiales;f__Ruminococcaceae;g__Ruminococcus;
Demequina	2e-05	2.7e-05	2.9e-05	3.3e-05	k__Bacteria;p__Actinobacteria;c__Actinobacteria;o__Actinomycetales;f__Cellulomonadaceae;g__Demequina;
Loktanella	4.2e-05	5e-06	1.7e-05	2.5e-05	k__Bacteria;p__Proteobacteria;c__Alphaproteobacteria;o__Rhodobacterales;f__Rhodobacteraceae;g__Loktanella;
Plesiocystis	1.2e-05	5.2e-05	3.7e-05	3.3e-05	k__Bacteria;p__Proteobacteria;c__Deltaproteobacteria;o__Myxococcales;f__Nannocystaceae;g__Plesiocystis;
Xanthobacter	2.2e-05	2.7e-05	2.2e-05	4.5e-05	k__Bacteria;p__Proteobacteria;c__Alphaproteobacteria;o__Rhizobiales;f__Xanthobacteraceae;g__Xanthobacter;
Nannocystis	4.9e-05	0.000106	9.8e-05	8.9e-05	k__Bacteria;p__Proteobacteria;c__Deltaproteobacteria;o__Myxococcales;f__Nannocystaceae;g__Nannocystis;
Legionella	6.1e-05	7.9e-05	6.1e-05	8.3e-05	k__Bacteria;p__Proteobacteria;c__Gammaproteobacteria;o__Legionellales;f__Legionellaceae;g__Legionella;
Helicobacter	2.9e-05	0	2e-06	2e-05	k__Bacteria;p__Proteobacteria;c__Epsilonproteobacteria;o__Campylobacterales;f__Helicobacteraceae;g__Helicobacter;
Edaphobacter	8.3e-05	3.3e-05	5.2e-05	0.000136	k__Bacteria;p__Acidobacteria;c__Acidobacteriia;o__Acidobacteriales;f__Acidobacteriaceae;g__Edaphobacter;
Fusobacterium	3.2e-05	1.6e-05	0	4e-06	k__Bacteria;p__Fusobacteria;c__Fusobacteriia;o__Fusobacteriales;f__Fusobacteriaceae;g__Fusobacterium;
Siphonobacter	1.7e-05	4.1e-05	2e-05	2.5e-05	k__Bacteria;p__Bacteroidetes;c__Cytophagia;o__Cytophagales;f__Cytophagaceae;g__Siphonobacter;
Polynucleobacter	1.5e-05	0	2.7e-05	1.5e-05	k__Bacteria;p__Proteobacteria;c__Betaproteobacteria;o__Burkholderiales;f__Oxalobacteraceae;g__Polynucleobacter;
Methylocaldum	3.2e-05	5e-06	2e-06	0	k__Bacteria;p__Proteobacteria;c__Gammaproteobacteria;o__Methylococcales;f__Methylococcaceae;g__Methylocaldum;
Anaerovorax	1e-05	1.4e-05	5.2e-05	0.000105	k__Bacteria;p__Firmicutes;c__Clostridia;o__Clostridiales;f__[Mogibacteriaceae];g__Anaerovorax;
Corallococcus	2.9e-05	5.2e-05	8.1e-05	5.7e-05	k__Bacteria;p__Proteobacteria;c__Deltaproteobacteria;o__Myxococcales;f__Myxococcaceae;g__Corallococcus;
Peptoniphilus	3.4e-05	1.6e-05	2.5e-05	5.5e-05	k__Bacteria;p__Firmicutes;c__Clostridia;o__Clostridiales;f__[Tissierellaceae];g__Peptoniphilus;
Thermomonas	4.4e-05	6.3e-05	7.8e-05	8.6e-05	k__Bacteria;p__Proteobacteria;c__Gammaproteobacteria;o__Xanthomonadales;f__Xanthomonadaceae;g__Thermomonas;
Aquirestis	1.2e-05	0	1e-05	1.9e-05	k__Bacteria;p__Bacteroidetes;c__[Saprospirae];o__[Saprospirales];f__Saprospiraceae;g__Aquirestis;
Pigmentiphaga	0.00013	7.1e-05	5.6e-05	9.1e-05	k__Bacteria;p__Proteobacteria;c__Betaproteobacteria;o__Burkholderiales;f__Alcaligenaceae;g__Pigmentiphaga;
Pedomicrobium	3.9e-05	9.5e-05	1e-05	7.1e-05	k__Bacteria;p__Proteobacteria;c__Alphaproteobacteria;o__Rhizobiales;f__Hyphomicrobiaceae;g__Pedomicrobium;
A17	2.9e-05	0.00012	3.9e-05	2.6e-05	k__Bacteria;p__Planctomycetes;c__Planctomycetia;o__Pirellulales;f__Pirellulaceae;g__A17;
Roseburia	2.5e-05	5.2e-05	4.2e-05	5.3e-05	k__Bacteria;p__Firmicutes;c__Clostridia;o__Clostridiales;f__Lachnospiraceae;g__Roseburia;
SGSH944	0	5e-06	0	1.6e-05	k__Bacteria;p__SAR406;c__AB16;o__Arctic96B-7;f__A714017;g__SGSH944;
Bifidobacterium	6.6e-05	8e-06	5.9e-05	4.2e-05	k__Bacteria;p__Actinobacteria;c__Actinobacteria;o__Bifidobacteriales;f__Bifidobacteriaceae;g__Bifidobacterium;
ZA3312c	2e-06	0	5e-06	1.6e-05	k__Bacteria;p__SAR406;c__AB16;o__Arctic96B-7;f__A714017;g__ZA3312c;
Acetobacter	7e-06	0	1.2e-05	1.6e-05	k__Bacteria;p__Proteobacteria;c__Alphaproteobacteria;o__Rhodospirillales;f__Acetobacteraceae;g__Acetobacter;
Haemophilus	8.3e-05	7.4e-05	4.7e-05	7.1e-05	k__Bacteria;p__Proteobacteria;c__Gammaproteobacteria;o__Pasteurellales;f__Pasteurellaceae;g__Haemophilus;
Pontibacter	4.9e-05	2.2e-05	9.6e-05	7.4e-05	k__Bacteria;p__Bacteroidetes;c__Cytophagia;o__Cytophagales;f__Cytophagaceae;g__Pontibacter;
Achromobacter	9.3e-05	4.1e-05	2.7e-05	8e-05	k__Bacteria;p__Proteobacteria;c__Betaproteobacteria;o__Burkholderiales;f__Alcaligenaceae;g__Achromobacter;
Coprobacillus	2.9e-05	0	0	8e-06	k__Bacteria;p__Firmicutes;c__Erysipelotrichi;o__Erysipelotrichales;f__Erysipelotrichaceae;g__Coprobacillus;
Nitrosopumilus	0	0	2e-06	1.2e-05	k__Archaea;p__Crenarchaeota;c__Thaumarchaeota;o__Cenarchaeales;f__Cenarchaeaceae;g__Nitrosopumilus;
Acidocella	3.7e-05	2.2e-05	2e-05	3.7e-05	k__Bacteria;p__Proteobacteria;c__Alphaproteobacteria;o__Rhodospirillales;f__Acetobacteraceae;g__Acidocella;
[Prevotella]	2.2e-05	4.6e-05	7e-06	1.4e-05	k__Bacteria;p__Bacteroidetes;c__Bacteroidia;o__Bacteroidales;f__[Paraprevotellaceae];g__[Prevotella];
Agromyces	4.7e-05	8.2e-05	0.000108	8.2e-05	k__Bacteria;p__Actinobacteria;c__Actinobacteria;o__Actinomycetales;f__Microbacteriaceae;g__Agromyces;
Rhodopila	8.8e-05	5.2e-05	2.9e-05	3.7e-05	k__Bacteria;p__Proteobacteria;c__Alphaproteobacteria;o__Rhodospirillales;f__Acetobacteraceae;g__Rhodopila;
Weeksella	3.2e-05	1.1e-05	0	4e-06	k__Bacteria;p__Bacteroidetes;c__Flavobacteriia;o__Flavobacteriales;f__[Weeksellaceae];g__Weeksella;
Calothrix	2.5e-05	5.2e-05	2.2e-05	3e-05	k__Bacteria;p__Cyanobacteria;c__Nostocophycideae;o__Stigonematales;f__Rivulariaceae;g__Calothrix;
Aquaspirillum	2.9e-05	0	1e-05	2.9e-05	k__Bacteria;p__Proteobacteria;c__Betaproteobacteria;o__Neisseriales;f__Neisseriaceae;g__Aquaspirillum;
Desulfovibrio	1.7e-05	8e-06	1e-05	3.4e-05	k__Bacteria;p__Proteobacteria;c__Deltaproteobacteria;o__Desulfovibrionales;f__Desulfovibrionaceae;g__Desulfovibrio;
Thiobacillus	2.9e-05	1.4e-05	3.2e-05	1.5e-05	k__Bacteria;p__Proteobacteria;c__Betaproteobacteria;o__Hydrogenophilales;f__Hydrogenophilaceae;g__Thiobacillus;
Helcococcus	3.9e-05	8e-06	5e-06	1.6e-05	k__Bacteria;p__Firmicutes;c__Clostridia;o__Clostridiales;f__[Tissierellaceae];g__Helcococcus;
Parabacteroides	4.4e-05	2.5e-05	1e-05	4.4e-05	k__Bacteria;p__Bacteroidetes;c__Bacteroidia;o__Bacteroidales;f__Porphyromonadaceae;g__Parabacteroides;
Kribbella	1.5e-05	3e-06	2e-05	2e-05	k__Bacteria;p__Actinobacteria;c__Actinobacteria;o__Actinomycetales;f__Nocardioidaceae;g__Kribbella;
Campylobacter	5.2e-05	4.4e-05	1e-05	2.3e-05	k__Bacteria;p__Proteobacteria;c__Epsilonproteobacteria;o__Campylobacterales;f__Campylobacteraceae;g__Campylobacter;
Winogradskyella	2.7e-05	1.1e-05	7e-06	3.7e-05	k__Bacteria;p__Bacteroidetes;c__Flavobacteriia;o__Flavobacteriales;f__Flavobacteriaceae;g__Winogradskyella;
Saccharibacillus	2.9e-05	1.1e-05	5.2e-05	6.9e-05	k__Bacteria;p__Firmicutes;c__Bacilli;o__Bacillales;f__Paenibacillaceae;g__Saccharibacillus;
Segetibacter	3.7e-05	4.6e-05	2.2e-05	4.8e-05	k__Bacteria;p__Bacteroidetes;c__[Saprospirae];o__[Saprospirales];f__Chitinophagaceae;g__Segetibacter;
Actinoplanes	2.2e-05	3e-05	2.2e-05	3.8e-05	k__Bacteria;p__Actinobacteria;c__Actinobacteria;o__Actinomycetales;f__Micromonosporaceae;g__Actinoplanes;
Anaeromyxobacter	4.2e-05	1.1e-05	1.7e-05	2.3e-05	k__Bacteria;p__Proteobacteria;c__Deltaproteobacteria;o__Myxococcales;f__Myxococcaceae;g__Anaeromyxobacter;
Tsukamurella	7e-06	5e-06	1e-05	2.7e-05	k__Bacteria;p__Actinobacteria;c__Actinobacteria;o__Actinomycetales;f__Tsukamurellaceae;g__Tsukamurella;
SMB53	9.3e-05	9e-05	5.9e-05	7.9e-05	k__Bacteria;p__Firmicutes;c__Clostridia;o__Clostridiales;f__Clostridiaceae;g__SMB53;
Nostoc	1.2e-05	4.4e-05	0	7e-06	k__Bacteria;p__Cyanobacteria;c__Nostocophycideae;o__Nostocales;f__Nostocaceae;g__Nostoc;
Formivibrio	1.7e-05	5e-06	2.2e-05	2.9e-05	k__Bacteria;p__Proteobacteria;c__Betaproteobacteria;o__Neisseriales;f__Neisseriaceae;g__Formivibrio;
Atopobium	1.5e-05	5e-06	2.2e-05	5.3e-05	k__Bacteria;p__Actinobacteria;c__Coriobacteriia;o__Coriobacteriales;f__Coriobacteriaceae;g__Atopobium;
Candidatus Rhodoluna	1.7e-05	0	2.2e-05	8e-06	k__Bacteria;p__Actinobacteria;c__Actinobacteria;o__Actinomycetales;f__Microbacteriaceae;g__Candidatus Rhodoluna;
Turneriella	7e-06	5.2e-05	7e-06	1.5e-05	k__Bacteria;p__Spirochaetes;c__[Leptospirae];o__[Leptospirales];f__Leptospiraceae;g__Turneriella;
GOUTA19	2e-06	8e-06	2e-06	2e-05	k__Bacteria;p__Nitrospirae;c__Nitrospira;o__Nitrospirales;f__[Thermodesulfovibrionaceae];g__GOUTA19;
Cystobacter	3.7e-05	2.5e-05	2.2e-05	5.5e-05	k__Bacteria;p__Proteobacteria;c__Deltaproteobacteria;o__Myxococcales;f__Cystobacteraceae;g__Cystobacter;
Saprospira	1e-05	3e-06	7e-06	1.4e-05	k__Bacteria;p__Bacteroidetes;c__[Saprospirae];o__[Saprospirales];f__Saprospiraceae;g__Saprospira;
Mucispirillum	2.2e-05	8e-06	1e-05	3e-06	k__Bacteria;p__Deferribacteres;c__Deferribacteres;o__Deferribacterales;f__Deferribacteraceae;g__Mucispirillum;
Rhodocytophaga	2.7e-05	1.9e-05	4.4e-05	4.4e-05	k__Bacteria;p__Bacteroidetes;c__Cytophagia;o__Cytophagales;f__Cytophagaceae;g__Rhodocytophaga;
Sutterella	2.5e-05	5.2e-05	2.5e-05	4.1e-05	k__Bacteria;p__Proteobacteria;c__Betaproteobacteria;o__Burkholderiales;f__Alcaligenaceae;g__Sutterella;
Porphyromonas	2e-05	3e-05	1e-05	4.4e-05	k__Bacteria;p__Bacteroidetes;c__Bacteroidia;o__Bacteroidales;f__Porphyromonadaceae;g__Porphyromonas;
Nocardia	5e-06	2.5e-05	3.4e-05	2.6e-05	k__Bacteria;p__Actinobacteria;c__Actinobacteria;o__Actinomycetales;f__Nocardiaceae;g__Nocardia;
Nesterenkonia	7e-06	5.7e-05	4.4e-05	5.3e-05	k__Bacteria;p__Actinobacteria;c__Actinobacteria;o__Actinomycetales;f__Micrococcaceae;g__Nesterenkonia;
Rickettsia	2.2e-05	2.5e-05	7e-06	4e-05	k__Bacteria;p__Proteobacteria;c__Alphaproteobacteria;o__Rickettsiales;f__Rickettsiaceae;g__Rickettsia;
Pelosinus	1.7e-05	2.7e-05	1.7e-05	4.9e-05	k__Bacteria;p__Firmicutes;c__Clostridia;o__Clostridiales;f__Veillonellaceae;g__Pelosinus;
WAL_1855D	1.7e-05	5e-06	1.7e-05	1.5e-05	k__Bacteria;p__Firmicutes;c__Clostridia;o__Clostridiales;f__[Tissierellaceae];g__WAL_1855D;
Longispora	5e-06	0	7e-06	1.5e-05	k__Bacteria;p__Actinobacteria;c__Actinobacteria;o__Actinomycetales;f__Micromonosporaceae;g__Longispora;
Chitinophaga	7e-06	1.1e-05	7e-06	3.3e-05	k__Bacteria;p__Bacteroidetes;c__[Saprospirae];o__[Saprospirales];f__Chitinophagaceae;g__Chitinophaga;
Caloramator	2.7e-05	1.1e-05	2.2e-05	5e-06	k__Bacteria;p__Firmicutes;c__Clostridia;o__Clostridiales;f__Clostridiaceae;g__Caloramator;
nsmpVI18	1.5e-05	5e-06	0	4e-06	k__Bacteria;p__Proteobacteria;c__Gammaproteobacteria;o__Alteromonadales;f__Alteromonadaceae;g__nsmpVI18;
Sedimentibacter	1.2e-05	5e-06	3.2e-05	5.3e-05	k__Bacteria;p__Firmicutes;c__Clostridia;o__Clostridiales;f__[Tissierellaceae];g__Sedimentibacter;
Tenacibaculum	1.5e-05	0	0	1.4e-05	k__Bacteria;p__Bacteroidetes;c__Flavobacteriia;o__Flavobacteriales;f__Flavobacteriaceae;g__Tenacibaculum;
Desulfobulbus	1e-05	5e-06	2e-05	2.2e-05	k__Bacteria;p__Proteobacteria;c__Deltaproteobacteria;o__Desulfobacterales;f__Desulfobulbaceae;g__Desulfobulbus;
Niigata-25	2e-06	1.1e-05	1.5e-05	3.3e-05	k__Bacteria;p__Firmicutes;c__Clostridia;o__Clostridiales;f__Peptococcaceae;g__Niigata-25;
Euzebya	1.5e-05	5e-06	2.7e-05	1.5e-05	k__Bacteria;p__Actinobacteria;c__Nitriliruptoria;o__Euzebyales;f__Euzebyaceae;g__Euzebya;
Larkinella	1.2e-05	8e-06	3.7e-05	2.6e-05	k__Bacteria;p__Bacteroidetes;c__Cytophagia;o__Cytophagales;f__Cytophagaceae;g__Larkinella;
Ferruginibacter	1e-05	3.8e-05	7e-06	2.3e-05	k__Bacteria;p__Bacteroidetes;c__[Saprospirae];o__[Saprospirales];f__Chitinophagaceae;g__Ferruginibacter;
Oligella	1.2e-05	0	1.7e-05	1e-05	k__Bacteria;p__Proteobacteria;c__Betaproteobacteria;o__Burkholderiales;f__Alcaligenaceae;g__Oligella;
vadinHB04	1.2e-05	3e-06	1e-05	1.1e-05	k__Bacteria;p__Firmicutes;c__Clostridia;o__Clostridiales;f__Veillonellaceae;g__vadinHB04;
Afifella	7e-06	2.5e-05	2.7e-05	3.1e-05	k__Bacteria;p__Proteobacteria;c__Alphaproteobacteria;o__Rhizobiales;f__Rhodobiaceae;g__Afifella;
Allochromatium	2.5e-05	0	0	1e-06	k__Bacteria;p__Proteobacteria;c__Gammaproteobacteria;o__Chromatiales;f__Chromatiaceae;g__Allochromatium;
Sporichthya	7e-06	3.5e-05	2e-06	1.5e-05	k__Bacteria;p__Actinobacteria;c__Actinobacteria;o__Actinomycetales;f__Sporichthyaceae;g__Sporichthya;
Blautia	1.7e-05	1.9e-05	2.7e-05	3.7e-05	k__Bacteria;p__Firmicutes;c__Clostridia;o__Clostridiales;f__Lachnospiraceae;g__Blautia;
Runella	2.5e-05	3e-05	2.2e-05	2.3e-05	k__Bacteria;p__Bacteroidetes;c__Cytophagia;o__Cytophagales;f__Cytophagaceae;g__Runella;
Geothrix	1.7e-05	6.8e-05	2e-05	2.6e-05	k__Bacteria;p__Acidobacteria;c__Holophagae;o__Holophagales;f__Holophagaceae;g__Geothrix;
Conexibacter	7e-06	3.3e-05	2e-06	3e-05	k__Bacteria;p__Actinobacteria;c__Thermoleophilia;o__Solirubrobacterales;f__Conexibacteraceae;g__Conexibacter;
Acidisoma	2.9e-05	1.1e-05	2.7e-05	2.9e-05	k__Bacteria;p__Proteobacteria;c__Alphaproteobacteria;o__Rhodospirillales;f__Acetobacteraceae;g__Acidisoma;
Trueperella	2.9e-05	1.6e-05	2.5e-05	2.6e-05	k__Bacteria;p__Actinobacteria;c__Actinobacteria;o__Actinomycetales;f__Actinomycetaceae;g__Trueperella;
Acutodesmus	2e-06	0	1.5e-05	7e-06	k__Bacteria;p__Cyanobacteria;c__Chloroplast;o__Chlorophyta;f__Chlamydomonadaceae;g__Acutodesmus;
Bacillus	5e-06	3e-06	1.7e-05	7e-06	k__Bacteria;p__Firmicutes;c__Bacilli;o__Bacillales;f__Bacillaceae;g__Bacillus;
Tepidibacter	1.7e-05	3e-06	0	7e-06	k__Bacteria;p__Firmicutes;c__Clostridia;o__Clostridiales;f__Peptostreptococcaceae;g__Tepidibacter;
5-7N15	0	0	0	7e-06	k__Bacteria;p__Bacteroidetes;c__Bacteroidia;o__Bacteroidales;f__Bacteroidaceae;g__5-7N15;
Collinsella	0	0	1.2e-05	3e-06	k__Bacteria;p__Actinobacteria;c__Coriobacteriia;o__Coriobacteriales;f__Coriobacteriaceae;g__Collinsella;
Pleomorphomonas	1.5e-05	3.3e-05	2.7e-05	3.3e-05	k__Bacteria;p__Proteobacteria;c__Alphaproteobacteria;o__Rhizobiales;f__Methylocystaceae;g__Pleomorphomonas;
Sphaerochaeta	1.2e-05	0	0	0	k__Bacteria;p__Spirochaetes;c__Spirochaetes;o__Sphaerochaetales;f__Sphaerochaetaceae;g__Sphaerochaeta;
Blvii28	0	3e-06	5e-06	3.5e-05	k__Bacteria;p__Bacteroidetes;c__Bacteroidia;o__Bacteroidales;f__Rikenellaceae;g__Blvii28;
Lachnospira	1e-05	5e-06	1.2e-05	1.8e-05	k__Bacteria;p__Firmicutes;c__Clostridia;o__Clostridiales;f__Lachnospiraceae;g__Lachnospira;
Peptococcus	1.5e-05	1.4e-05	1.2e-05	2.6e-05	k__Bacteria;p__Firmicutes;c__Clostridia;o__Clostridiales;f__Peptococcaceae;g__Peptococcus;
Akkermansia	2e-05	5e-06	2e-06	1.4e-05	k__Bacteria;p__Verrucomicrobia;c__Verrucomicrobiae;o__Verrucomicrobiales;f__Verrucomicrobiaceae;g__Akkermansia;
Sulfurospirillum	2e-06	0	7e-06	1.4e-05	k__Bacteria;p__Proteobacteria;c__Epsilonproteobacteria;o__Campylobacterales;f__Campylobacteraceae;g__Sulfurospirillum;
[Eubacterium]	1.2e-05	0	0	0	k__Bacteria;p__Firmicutes;c__Erysipelotrichi;o__Erysipelotrichales;f__Erysipelotrichaceae;g__[Eubacterium];
Dactylosporangium	2e-06	2.5e-05	2e-06	1.2e-05	k__Bacteria;p__Actinobacteria;c__Actinobacteria;o__Actinomycetales;f__Micromonosporaceae;g__Dactylosporangium;
Crenothrix	7e-06	2.2e-05	7e-06	1.4e-05	k__Bacteria;p__Proteobacteria;c__Gammaproteobacteria;o__Methylococcales;f__Crenotrichaceae;g__Crenothrix;
Alkalibacter	0	0	2e-05	3.3e-05	k__Bacteria;p__Firmicutes;c__Clostridia;o__Clostridiales;f__Eubacteriaceae;g__Alkalibacter;
[Clostridium]	1.7e-05	0	1.5e-05	1.9e-05	k__Bacteria;p__Firmicutes;c__Clostridia;o__Clostridiales;f__Peptostreptococcaceae;g__[Clostridium];
Haliscomenobacter	1.2e-05	3.5e-05	7e-06	2.2e-05	k__Bacteria;p__Bacteroidetes;c__[Saprospirae];o__[Saprospirales];f__Saprospiraceae;g__Haliscomenobacter;
Fibrobacter	2e-06	0	0	7e-06	k__Bacteria;p__Fibrobacteres;c__Fibrobacteria;o__Fibrobacterales;f__Fibrobacteraceae;g__Fibrobacter;
Syntrophobacter	2e-06	3e-06	2e-06	8e-06	k__Bacteria;p__Proteobacteria;c__Deltaproteobacteria;o__Syntrophobacterales;f__Syntrophobacteraceae;g__Syntrophobacter;
Alloscardovia	1.5e-05	0	0	3e-06	k__Bacteria;p__Actinobacteria;c__Actinobacteria;o__Bifidobacteriales;f__Bifidobacteriaceae;g__Alloscardovia;
Chondromyces	1e-05	3e-06	2.5e-05	2.7e-05	k__Bacteria;p__Proteobacteria;c__Deltaproteobacteria;o__Myxococcales;f__Polyangiaceae;g__Chondromyces;
Saccharothrix	7e-06	1.4e-05	0	7e-06	k__Bacteria;p__Actinobacteria;c__Actinobacteria;o__Actinomycetales;f__Actinosynnemataceae;g__Saccharothrix;
Iamia	2.9e-05	4.6e-05	2.2e-05	2.5e-05	k__Bacteria;p__Actinobacteria;c__Acidimicrobiia;o__Acidimicrobiales;f__Iamiaceae;g__Iamia;
Ornithobacterium	0	1.6e-05	5e-06	3e-06	k__Bacteria;p__Bacteroidetes;c__Flavobacteriia;o__Flavobacteriales;f__[Weeksellaceae];g__Ornithobacterium;
Polaribacter	2e-05	1.6e-05	0	1.4e-05	k__Bacteria;p__Bacteroidetes;c__Flavobacteriia;o__Flavobacteriales;f__Flavobacteriaceae;g__Polaribacter;
Persicirhabdus	1.2e-05	5e-06	0	3e-06	k__Bacteria;p__Verrucomicrobia;c__Verrucomicrobiae;o__Verrucomicrobiales;f__Verrucomicrobiaceae;g__Persicirhabdus;
Veillonella	2.7e-05	2.5e-05	1.2e-05	2.6e-05	k__Bacteria;p__Firmicutes;c__Clostridia;o__Clostridiales;f__Veillonellaceae;g__Veillonella;
Cohnella	1.7e-05	3.5e-05	7e-06	2.2e-05	k__Bacteria;p__Firmicutes;c__Bacilli;o__Bacillales;f__Paenibacillaceae;g__Cohnella;
Phaeobacter	1.2e-05	8e-06	1e-05	1.6e-05	k__Bacteria;p__Proteobacteria;c__Alphaproteobacteria;o__Rhodobacterales;f__Rhodobacteraceae;g__Phaeobacter;
Alicyclobacillus	0	8e-06	7e-06	1.4e-05	k__Bacteria;p__Firmicutes;c__Bacilli;o__Bacillales;f__Alicyclobacillaceae;g__Alicyclobacillus;
Alcaligenes	1.7e-05	8e-06	2.5e-05	2.9e-05	k__Bacteria;p__Proteobacteria;c__Betaproteobacteria;o__Burkholderiales;f__Alcaligenaceae;g__Alcaligenes;
Acidaminobacter	2e-06	0	1.2e-05	3.3e-05	k__Bacteria;p__Firmicutes;c__Clostridia;o__Clostridiales;f__[Acidaminobacteraceae];g__Acidaminobacter;
Dorea	1.7e-05	2.7e-05	5e-06	2.2e-05	k__Bacteria;p__Firmicutes;c__Clostridia;o__Clostridiales;f__Lachnospiraceae;g__Dorea;
Acholeplasma	2e-06	1.1e-05	3.4e-05	2.2e-05	k__Bacteria;p__Tenericutes;c__Mollicutes;o__Acholeplasmatales;f__Acholeplasmataceae;g__Acholeplasma;
Desulfosporosinus	5e-06	8e-06	1.2e-05	2.3e-05	k__Bacteria;p__Firmicutes;c__Clostridia;o__Clostridiales;f__Peptococcaceae;g__Desulfosporosinus;
Mucilaginibacter	2e-06	1.1e-05	2e-06	4e-06	k__Bacteria;p__Bacteroidetes;c__Sphingobacteriia;o__Sphingobacteriales;f__Sphingobacteriaceae;g__Mucilaginibacter;
Sporocytophaga	1.2e-05	1.9e-05	1e-05	1.2e-05	k__Bacteria;p__Bacteroidetes;c__Cytophagia;o__Cytophagales;f__Cytophagaceae;g__Sporocytophaga;
Solitalea	7e-06	1.6e-05	0	8e-06	k__Bacteria;p__Bacteroidetes;c__Sphingobacteriia;o__Sphingobacteriales;f__Sphingobacteriaceae;g__Solitalea;
OR-59	1.2e-05	3.3e-05	1.5e-05	1.6e-05	k__Bacteria;p__Verrucomicrobia;c__[Spartobacteria];o__[Chthoniobacterales];f__[Chthoniobacteraceae];g__OR-59;
Pseudoramibacter_Eubacterium	7e-06	1.1e-05	2e-06	8e-06	k__Bacteria;p__Firmicutes;c__Clostridia;o__Clostridiales;f__Eubacteriaceae;g__Pseudoramibacter_Eubacterium;
ZD0117	0	0	5e-06	5e-06	k__Bacteria;p__Proteobacteria;c__Gammaproteobacteria;o__Alteromonadales;f__Alteromonadaceae;g__ZD0117;
Pilimelia	1.2e-05	5e-06	1e-05	2.5e-05	k__Bacteria;p__Actinobacteria;c__Actinobacteria;o__Actinomycetales;f__Micromonosporaceae;g__Pilimelia;
Phascolarctobacterium	0	8e-06	1.2e-05	1.4e-05	k__Bacteria;p__Firmicutes;c__Clostridia;o__Clostridiales;f__Veillonellaceae;g__Phascolarctobacterium;
Marinobacter	2e-06	3e-06	0	1.1e-05	k__Bacteria;p__Proteobacteria;c__Gammaproteobacteria;o__Alteromonadales;f__Alteromonadaceae;g__Marinobacter;
Oribacterium	2e-06	5e-06	2e-06	5e-06	k__Bacteria;p__Firmicutes;c__Clostridia;o__Clostridiales;f__Lachnospiraceae;g__Oribacterium;
Zymomonas	7e-06	1.6e-05	1e-05	1.2e-05	k__Bacteria;p__Proteobacteria;c__Alphaproteobacteria;o__Sphingomonadales;f__Sphingomonadaceae;g__Zymomonas;
Coraliomargarita	0	0	1e-05	8e-06	k__Bacteria;p__Verrucomicrobia;c__Opitutae;o__Puniceicoccales;f__Puniceicoccaceae;g__Coraliomargarita;
Hyphomonas	1.5e-05	5e-06	1.7e-05	7e-06	k__Bacteria;p__Proteobacteria;c__Alphaproteobacteria;o__Rhodobacterales;f__Hyphomonadaceae;g__Hyphomonas;
Niastella	5e-06	5e-06	0	4e-06	k__Bacteria;p__Bacteroidetes;c__[Saprospirae];o__[Saprospirales];f__Chitinophagaceae;g__Niastella;
Phaeospirillum	5e-06	1.6e-05	2e-06	0	k__Bacteria;p__Proteobacteria;c__Alphaproteobacteria;o__Rhodospirillales;f__Rhodospirillaceae;g__Phaeospirillum;
Gloeocapsopsis	5e-06	0	0	8e-06	k__Bacteria;p__Cyanobacteria;c__Oscillatoriophycideae;o__Chroococcales;f__Xenococcaceae;g__Gloeocapsopsis;
Pandoraea	7e-06	5e-06	1e-05	8e-06	k__Bacteria;p__Proteobacteria;c__Betaproteobacteria;o__Burkholderiales;f__Burkholderiaceae;g__Pandoraea;
Pleurozia	0	8e-06	0	0	k__Bacteria;p__Proteobacteria;c__Alphaproteobacteria;o__Rickettsiales;f__mitochondria;g__Pleurozia;
RFN20	2e-06	1.1e-05	0	0	k__Bacteria;p__Firmicutes;c__Erysipelotrichi;o__Erysipelotrichales;f__Erysipelotrichaceae;g__RFN20;
Spirochaeta	0	1.1e-05	2e-06	5e-06	k__Bacteria;p__Spirochaetes;c__Spirochaetes;o__Spirochaetales;f__Spirochaetaceae;g__Spirochaeta;
Peptostreptococcus	5e-06	8e-06	2e-06	1e-06	k__Bacteria;p__Firmicutes;c__Clostridia;o__Clostridiales;f__Peptostreptococcaceae;g__Peptostreptococcus;
Oscillochloris	0	1.4e-05	7e-06	4e-06	k__Bacteria;p__Chloroflexi;c__Chloroflexi;o__Chloroflexales;f__Oscillochloridaceae;g__Oscillochloris;
Desulfobacca	1.7e-05	0	0	0	k__Bacteria;p__Proteobacteria;c__Deltaproteobacteria;o__Syntrophobacterales;f__Syntrophaceae;g__Desulfobacca;
heteroC45_4W	1e-05	3e-06	0	1.2e-05	k__Bacteria;p__Verrucomicrobia;c__[Spartobacteria];o__[Chthoniobacterales];f__[Chthoniobacteraceae];g__heteroC45_4W;
Finegoldia	2.2e-05	1.1e-05	2e-06	1.2e-05	k__Bacteria;p__Firmicutes;c__Clostridia;o__Clostridiales;f__[Tissierellaceae];g__Finegoldia;
Butyrivibrio	1.2e-05	0	0	4e-06	k__Bacteria;p__Firmicutes;c__Clostridia;o__Clostridiales;f__Lachnospiraceae;g__Butyrivibrio;
Clostridium	1.7e-05	1.4e-05	5e-06	1.1e-05	k__Bacteria;p__Firmicutes;c__Clostridia;o__Clostridiales;f__Lachnospiraceae;g__Clostridium;
Virgisporangium	1.2e-05	0	5e-06	4e-06	k__Bacteria;p__Actinobacteria;c__Actinobacteria;o__Actinomycetales;f__Micromonosporaceae;g__Virgisporangium;
Anaerostipes	2e-06	8e-06	1.5e-05	5e-06	k__Bacteria;p__Firmicutes;c__Clostridia;o__Clostridiales;f__Lachnospiraceae;g__Anaerostipes;
Odoribacter	0	0	7e-06	1.1e-05	k__Bacteria;p__Bacteroidetes;c__Bacteroidia;o__Bacteroidales;f__[Odoribacteraceae];g__Odoribacter;
Mycoplasma	7e-06	5e-06	0	3e-06	k__Bacteria;p__Tenericutes;c__Mollicutes;o__Mycoplasmatales;f__Mycoplasmataceae;g__Mycoplasma;
Dialister	0	8e-06	1.2e-05	1.4e-05	k__Bacteria;p__Firmicutes;c__Clostridia;o__Clostridiales;f__Veillonellaceae;g__Dialister;
Telmatospirillum	1.7e-05	3e-06	7e-06	1.5e-05	k__Bacteria;p__Proteobacteria;c__Alphaproteobacteria;o__Rhodospirillales;f__Rhodospirillaceae;g__Telmatospirillum;
Azomonas	2e-05	0	1.5e-05	1.8e-05	k__Bacteria;p__Proteobacteria;c__Gammaproteobacteria;o__Pseudomonadales;f__Pseudomonadaceae;g__Azomonas;
Syntrichia	5e-06	8e-06	0	1e-06	k__Bacteria;p__Proteobacteria;c__Alphaproteobacteria;o__Rickettsiales;f__mitochondria;g__Syntrichia;
BD2-13	1.2e-05	3e-06	0	5e-06	k__Bacteria;p__Proteobacteria;c__Gammaproteobacteria;o__Alteromonadales;f__Alteromonadaceae;g__BD2-13;
Alloiococcus	2.5e-05	1.9e-05	5e-06	7e-06	k__Bacteria;p__Firmicutes;c__Bacilli;o__Lactobacillales;f__Aerococcaceae;g__Alloiococcus;
Selenomonas	0	3e-06	2e-06	8e-06	k__Bacteria;p__Firmicutes;c__Clostridia;o__Clostridiales;f__Veillonellaceae;g__Selenomonas;
Filifactor	0	8e-06	2e-06	7e-06	k__Bacteria;p__Firmicutes;c__Clostridia;o__Clostridiales;f__Peptostreptococcaceae;g__Filifactor;
Spongiispira	0	0	0	4e-06	k__Bacteria;p__Proteobacteria;c__Gammaproteobacteria;o__Oceanospirillales;f__Oceanospirillaceae;g__Spongiispira;
Promicromonospora	1e-05	5e-06	5e-06	0	k__Bacteria;p__Actinobacteria;c__Actinobacteria;o__Actinomycetales;f__Promicromonosporaceae;g__Promicromonospora;
Anaerolinea	1e-05	0	2e-05	4e-06	k__Bacteria;p__Chloroflexi;c__Anaerolineae;o__Anaerolineales;f__Anaerolinaceae;g__Anaerolinea;
Flexibacter	1.5e-05	1.1e-05	2e-06	8e-06	k__Bacteria;p__Bacteroidetes;c__Cytophagia;o__Cytophagales;f__Flammeovirgaceae;g__Flexibacter;
44315	0	5e-06	0	4e-06	k__Bacteria;p__Nitrospirae;c__Nitrospira;o__Nitrospirales;f__FW;g__4-29;
Acidiphilium	1.2e-05	0	5e-06	4e-06	k__Bacteria;p__Proteobacteria;c__Alphaproteobacteria;o__Rhodospirillales;f__Acetobacteraceae;g__Acidiphilium;
Candidatus Microthrix	5e-06	1.4e-05	7e-06	3e-06	k__Bacteria;p__Actinobacteria;c__Acidimicrobiia;o__Acidimicrobiales;f__Microthrixaceae;g__Candidatus Microthrix;
Actinomadura	0	0	0	4e-06	k__Bacteria;p__Actinobacteria;c__Actinobacteria;o__Actinomycetales;f__Thermomonosporaceae;g__Actinomadura;
Desulfomicrobium	5e-06	3e-06	0	2e-05	k__Bacteria;p__Proteobacteria;c__Deltaproteobacteria;o__Desulfovibrionales;f__Desulfomicrobiaceae;g__Desulfomicrobium;
Aequorivita	1.7e-05	1.1e-05	2e-06	1.4e-05	k__Bacteria;p__Bacteroidetes;c__Flavobacteriia;o__Flavobacteriales;f__Flavobacteriaceae;g__Aequorivita;
Owenweeksia	0	8e-06	0	7e-06	k__Bacteria;p__Bacteroidetes;c__Flavobacteriia;o__Flavobacteriales;f__Cryomorphaceae;g__Owenweeksia;
Magnetospirillum	7e-06	8e-06	7e-06	1.5e-05	k__Bacteria;p__Proteobacteria;c__Alphaproteobacteria;o__Rhodospirillales;f__Rhodospirillaceae;g__Magnetospirillum;
Azospirillum	1.5e-05	8e-06	1e-05	1.9e-05	k__Bacteria;p__Proteobacteria;c__Alphaproteobacteria;o__Rhodospirillales;f__Rhodospirillaceae;g__Azospirillum;
Allobaculum	2e-06	1.4e-05	0	5e-06	k__Bacteria;p__Firmicutes;c__Erysipelotrichi;o__Erysipelotrichales;f__Erysipelotrichaceae;g__Allobaculum;
Pleurocapsa	0	1.6e-05	2e-06	4e-06	k__Bacteria;p__Cyanobacteria;c__Oscillatoriophycideae;o__Chroococcales;f__Xenococcaceae;g__Pleurocapsa;
Cytophaga	0	3e-06	5e-06	1.8e-05	k__Bacteria;p__Bacteroidetes;c__Bacteroidia;o__Bacteroidales;f__Marinilabiaceae;g__Cytophaga;
Candidatus Nitrososphaera	5e-06	1.4e-05	1.5e-05	1e-05	k__Archaea;p__Crenarchaeota;c__Thaumarchaeota;o__Nitrososphaerales;f__Nitrososphaeraceae;g__Candidatus Nitrososphaera;
Tatlockia	5e-06	0	0	7e-06	k__Bacteria;p__Proteobacteria;c__Gammaproteobacteria;o__Legionellales;f__Legionellaceae;g__Tatlockia;
Parvibaculum	7e-06	1.4e-05	0	0	k__Bacteria;p__Proteobacteria;c__Alphaproteobacteria;o__Rhizobiales;f__Hyphomicrobiaceae;g__Parvibaculum;
Caldicoprobacter	7e-06	1.4e-05	0	4e-06	k__Bacteria;p__Firmicutes;c__Clostridia;o__Clostridiales;f__Caldicoprobacteraceae;g__Caldicoprobacter;
Myxococcus	0	5e-06	1.5e-05	1.8e-05	k__Bacteria;p__Proteobacteria;c__Deltaproteobacteria;o__Myxococcales;f__Myxococcaceae;g__Myxococcus;
Megasphaera	7e-06	8e-06	2e-06	3e-06	k__Bacteria;p__Firmicutes;c__Clostridia;o__Clostridiales;f__Veillonellaceae;g__Megasphaera;
Sediminicola	1.2e-05	1.1e-05	0	1.2e-05	k__Bacteria;p__Bacteroidetes;c__Flavobacteriia;o__Flavobacteriales;f__Flavobacteriaceae;g__Sediminicola;
Octadecabacter	2e-06	3e-06	5e-06	4e-06	k__Bacteria;p__Proteobacteria;c__Alphaproteobacteria;o__Rhodobacterales;f__Rhodobacteraceae;g__Octadecabacter;
Candidatus Protochlamydia	1.2e-05	0	5e-06	1.5e-05	k__Bacteria;p__Chlamydiae;c__Chlamydiia;o__Chlamydiales;f__Parachlamydiaceae;g__Candidatus Protochlamydia;
Megamonas	0	0	7e-06	7e-06	k__Bacteria;p__Firmicutes;c__Clostridia;o__Clostridiales;f__Veillonellaceae;g__Megamonas;
Alcanivorax	0	5e-06	2e-06	5e-06	k__Bacteria;p__Proteobacteria;c__Gammaproteobacteria;o__Oceanospirillales;f__Alcanivoracaceae;g__Alcanivorax;
Trebouxia	2e-06	0	5e-06	0	k__Bacteria;p__Proteobacteria;c__Alphaproteobacteria;o__Rickettsiales;f__mitochondria;g__Trebouxia;
Oceanospirillum	5e-06	0	0	0	k__Bacteria;p__Proteobacteria;c__Gammaproteobacteria;o__Oceanospirillales;f__Oceanospirillaceae;g__Oceanospirillum;
Idiomarina	0	0	5e-06	0	k__Bacteria;p__Proteobacteria;c__Gammaproteobacteria;o__Alteromonadales;f__Idiomarinaceae;g__Idiomarina;
BD2-6	5e-06	0	0	0	k__Bacteria;p__Nitrospirae;c__Nitrospira;o__Nitrospirales;f__[Thermodesulfovibrionaceae];g__BD2-6;
Schumannella	0	1.1e-05	2e-06	1.2e-05	k__Bacteria;p__Actinobacteria;c__Actinobacteria;o__Actinomycetales;f__Microbacteriaceae;g__Schumannella;
Propionispira	0	0	2e-06	5e-06	k__Bacteria;p__Firmicutes;c__Clostridia;o__Clostridiales;f__Veillonellaceae;g__Propionispira;
Varibaculum	0	0	0	3e-06	k__Bacteria;p__Actinobacteria;c__Actinobacteria;o__Actinomycetales;f__Actinomycetaceae;g__Varibaculum;
Weissella	0	0	7e-06	1e-06	k__Bacteria;p__Firmicutes;c__Bacilli;o__Lactobacillales;f__Leuconostocaceae;g__Weissella;
Eggerthella	0	0	5e-06	1e-06	k__Bacteria;p__Actinobacteria;c__Coriobacteriia;o__Coriobacteriales;f__Coriobacteriaceae;g__Eggerthella;
Desulfococcus	5e-06	0	0	4e-06	k__Bacteria;p__Proteobacteria;c__Deltaproteobacteria;o__Desulfobacterales;f__Desulfobacteraceae;g__Desulfococcus;
Roseivirga	7e-06	0	0	4e-06	k__Bacteria;p__Bacteroidetes;c__Cytophagia;o__Cytophagales;f__Flammeovirgaceae;g__Roseivirga;
Elstera	0	0	0	1.2e-05	k__Bacteria;p__Proteobacteria;c__Alphaproteobacteria;o__Rhodospirillales;f__Rhodospirillaceae;g__Elstera;
Arctic95A-2	0	5e-06	2e-06	0	k__Bacteria;p__SAR406;c__AB16;o__Arctic96B-7;f__A714017;g__Arctic95A-2;
Virgibacillus	0	0	0	3e-06	k__Bacteria;p__Firmicutes;c__Bacilli;o__Bacillales;f__Bacillaceae;g__Virgibacillus;
Oophila	7e-06	8e-06	0	0	k__Bacteria;p__Cyanobacteria;c__Chloroplast;o__Chlorophyta;f__Chlamydomonadaceae;g__Oophila;
Arthronema	2e-06	0	5e-06	3e-06	k__Bacteria;p__Cyanobacteria;c__Synechococcophycideae;o__Pseudanabaenales;f__Pseudanabaenaceae;g__Arthronema;
Microvirgula	7e-06	5e-06	0	4e-06	k__Bacteria;p__Proteobacteria;c__Betaproteobacteria;o__Neisseriales;f__Neisseriaceae;g__Microvirgula;
Sporomusa	2e-06	0	0	5e-06	k__Bacteria;p__Firmicutes;c__Clostridia;o__Clostridiales;f__Veillonellaceae;g__Sporomusa;
Acaryochloris	5e-06	0	0	1e-06	k__Bacteria;p__Cyanobacteria;c__Synechococcophycideae;o__Synechococcales;f__Acaryochloridaceae;g__Acaryochloris;
Oleispira	0	0	5e-06	3e-06	k__Bacteria;p__Proteobacteria;c__Gammaproteobacteria;o__Oceanospirillales;f__Oceanospirillaceae;g__Oleispira;
Gallicola	2e-06	0	1e-05	1e-06	k__Bacteria;p__Firmicutes;c__Clostridia;o__Clostridiales;f__[Tissierellaceae];g__Gallicola;
Bulleidia	5e-06	0	5e-06	0	k__Bacteria;p__Firmicutes;c__Erysipelotrichi;o__Erysipelotrichales;f__Erysipelotrichaceae;g__Bulleidia;
Gallionella	2e-06	0	5e-06	4e-06	k__Bacteria;p__Proteobacteria;c__Betaproteobacteria;o__Gallionellales;f__Gallionellaceae;g__Gallionella;
Inquilinus	0	5e-06	2e-06	1e-06	k__Bacteria;p__Proteobacteria;c__Alphaproteobacteria;o__Rhodospirillales;f__Rhodospirillaceae;g__Inquilinus;
Armatimonas	1e-05	1.1e-05	5e-06	7e-06	k__Bacteria;p__Armatimonadetes;c__Armatimonadia;o__Armatimonadales;f__Armatimonadaceae;g__Armatimonas;
Acetobacterium	2e-06	1.4e-05	0	7e-06	k__Bacteria;p__Firmicutes;c__Clostridia;o__Clostridiales;f__Eubacteriaceae;g__Acetobacterium;
Acidicapsa	2e-06	5e-06	0	8e-06	k__Bacteria;p__Acidobacteria;c__Acidobacteriia;o__Acidobacteriales;f__Acidobacteriaceae;g__Acidicapsa;
Geobacillus	5e-06	0	5e-06	0	k__Bacteria;p__Firmicutes;c__Bacilli;o__Bacillales;f__Bacillaceae;g__Geobacillus;
Syntrophomonas	0	0	2e-06	3e-06	k__Bacteria;p__Firmicutes;c__Clostridia;o__Clostridiales;f__Syntrophomonadaceae;g__Syntrophomonas;
Wolbachia	2e-06	0	5e-06	0	k__Bacteria;p__Proteobacteria;c__Alphaproteobacteria;o__Rickettsiales;f__Rickettsiaceae;g__Wolbachia;
Nisaea	0	0	0	3e-06	k__Bacteria;p__Proteobacteria;c__Alphaproteobacteria;o__Rhodospirillales;f__Rhodospirillaceae;g__Nisaea;
Coccinimonas	5e-06	3e-06	0	0	k__Bacteria;p__Bacteroidetes;c__Flavobacteriia;o__Flavobacteriales;f__Flavobacteriaceae;g__Coccinimonas;
Hydrocarboniphaga	2e-06	5e-06	0	3e-06	k__Bacteria;p__Proteobacteria;c__Gammaproteobacteria;o__Xanthomonadales;f__Sinobacteraceae;g__Hydrocarboniphaga;
SC3-56	0	0	0	5e-06	k__Bacteria;p__Bacteroidetes;c__Cytophagia;o__Cytophagales;f__[Amoebophilaceae];g__SC3-56;
1-68	1e-05	0	2e-06	1.1e-05	k__Bacteria;p__Firmicutes;c__Clostridia;o__Clostridiales;f__[Tissierellaceae];g__1-68;
Chitinibacter	2e-06	3e-06	0	4e-06	k__Bacteria;p__Proteobacteria;c__Betaproteobacteria;o__Neisseriales;f__Neisseriaceae;g__Chitinibacter;
Butyricicoccus	5e-06	8e-06	2e-06	8e-06	k__Bacteria;p__Firmicutes;c__Clostridia;o__Clostridiales;f__Ruminococcaceae;g__Butyricicoccus;
Deefgea	2e-06	5e-06	5e-06	4e-06	k__Bacteria;p__Proteobacteria;c__Betaproteobacteria;o__Neisseriales;f__Neisseriaceae;g__Deefgea;
Anaeroplasma	2e-06	0	0	3e-06	k__Bacteria;p__Tenericutes;c__Mollicutes;o__Anaeroplasmatales;f__Anaeroplasmataceae;g__Anaeroplasma;
Clostridium	5e-06	5e-06	0	3e-06	k__Bacteria;p__Firmicutes;c__Erysipelotrichi;o__Erysipelotrichales;f__Erysipelotrichaceae;g__Clostridium;
Caldilinea	1.2e-05	3e-06	2e-06	1e-06	k__Bacteria;p__Chloroflexi;c__Anaerolineae;o__Caldilineales;f__Caldilineaceae;g__Caldilinea;
Chthonomonas	1e-05	0	0	4e-06	k__Bacteria;p__Armatimonadetes;c__Chthonomonadetes;o__Chthonomonadales;f__Chthonomonadaceae;g__Chthonomonas;
Acidaminococcus	5e-06	0	0	0	k__Bacteria;p__Firmicutes;c__Clostridia;o__Clostridiales;f__Veillonellaceae;g__Acidaminococcus;
Ardenscatena	2e-06	1.1e-05	2e-06	1e-06	k__Bacteria;p__Chloroflexi;c__Anaerolineae;o__Ardenscatenales;f__Ardenscatenaceae;g__Ardenscatena;
BF311	0	3e-06	0	3e-06	k__Bacteria;p__Bacteroidetes;c__Bacteroidia;o__Bacteroidales;f__Bacteroidaceae;g__BF311;
Chloronema	5e-06	0	1.5e-05	5e-06	k__Bacteria;p__Chloroflexi;c__Chloroflexi;o__Chloroflexales;f__Chloroflexaceae;g__Chloronema;
Dok59	5e-06	0	5e-06	0	k__Bacteria;p__Proteobacteria;c__Betaproteobacteria;o__Rhodocyclales;f__Rhodocyclaceae;g__Dok59;
Ignatzschineria	2e-06	0	0	4e-06	k__Bacteria;p__Proteobacteria;c__Gammaproteobacteria;o__Xanthomonadales;f__Xanthomonadaceae;g__Ignatzschineria;
Clostridium	7e-06	0	7e-06	7e-06	k__Bacteria;p__Firmicutes;c__Clostridia;o__Clostridiales;f__Ruminococcaceae;g__Clostridium;
Leptotrichia	0	0	0	4e-06	k__Bacteria;p__Fusobacteria;c__Fusobacteriia;o__Fusobacteriales;f__Leptotrichiaceae;g__Leptotrichia;
Proteus	1.2e-05	0	2e-06	3e-06	k__Bacteria;p__Proteobacteria;c__Gammaproteobacteria;o__Enterobacteriales;f__Enterobacteriaceae;g__Proteus;
CM44	0	8e-06	5e-06	3e-06	k__Bacteria;p__[Thermi];c__Deinococci;o__Deinococcales;f__Deinococcaceae;g__CM44;
Lewinella	1.2e-05	0	0	1e-06	k__Bacteria;p__Bacteroidetes;c__[Saprospirae];o__[Saprospirales];f__Saprospiraceae;g__Lewinella;
Amycolatopsis	0	0	0	8e-06	k__Bacteria;p__Actinobacteria;c__Actinobacteria;o__Actinomycetales;f__Pseudonocardiaceae;g__Amycolatopsis;
Balneola	0	0	2e-06	3e-06	k__Bacteria;p__Bacteroidetes;c__[Rhodothermi];o__[Rhodothermales];f__[Balneolaceae];g__Balneola;
Leptospira	0	3e-06	2e-06	1e-06	k__Bacteria;p__Spirochaetes;c__[Leptospirae];o__[Leptospirales];f__Leptospiraceae;g__Leptospira;
Olivibacter	0	0	0	1e-06	k__Bacteria;p__Bacteroidetes;c__Sphingobacteriia;o__Sphingobacteriales;f__Sphingobacteriaceae;g__Olivibacter;
Methanobacterium	0	0	0	3e-06	k__Archaea;p__Euryarchaeota;c__Methanobacteria;o__Methanobacteriales;f__Methanobacteriaceae;g__Methanobacterium;
Lutimonas	0	0	0	3e-06	k__Bacteria;p__Bacteroidetes;c__Flavobacteriia;o__Flavobacteriales;f__Flavobacteriaceae;g__Lutimonas;
Chlamydomonas	2e-06	5e-06	0	0	k__Bacteria;p__Cyanobacteria;c__Chloroplast;o__Chlorophyta;f__Chlamydomonadaceae;g__Chlamydomonas;
Ruminobacter	0	3e-06	0	1e-06	k__Bacteria;p__Proteobacteria;c__Gammaproteobacteria;o__Aeromonadales;f__Succinivibrionaceae;g__Ruminobacter;
Bryobacter	2e-06	3e-06	2e-06	1e-06	k__Bacteria;p__Acidobacteria;c__Solibacteres;o__Solibacterales;f__[Bryobacteraceae];g__Bryobacter;
Cyanobacterium	2e-06	0	0	0	k__Bacteria;p__Cyanobacteria;c__Oscillatoriophycideae;o__Chroococcales;f__Cyanobacteriaceae;g__Cyanobacterium;
Leptonema	0	3e-06	0	1e-06	k__Bacteria;p__Spirochaetes;c__[Leptospirae];o__[Leptospirales];f__Leptospiraceae;g__Leptonema;
SargSea-WGS	0	0	0	1e-06	k__Bacteria;p__SAR406;c__AB16;o__Arctic96B-7;f__A714017;g__SargSea-WGS;
Filimonas	0	3e-06	2e-06	4e-06	k__Bacteria;p__Bacteroidetes;c__[Saprospirae];o__[Saprospirales];f__Chitinophagaceae;g__Filimonas;
Sufflavibacter	2e-06	0	0	0	k__Bacteria;p__Bacteroidetes;c__Flavobacteriia;o__Flavobacteriales;f__Flavobacteriaceae;g__Sufflavibacter;
Desulfofrigus	2e-06	3e-06	0	1e-06	k__Bacteria;p__Proteobacteria;c__Deltaproteobacteria;o__Desulfobacterales;f__Desulfobacteraceae;g__Desulfofrigus;
Sulfurimonas	2e-06	0	0	0	k__Bacteria;p__Proteobacteria;c__Epsilonproteobacteria;o__Campylobacterales;f__Helicobacteraceae;g__Sulfurimonas;
KSA1	2e-06	0	0	3e-06	k__Bacteria;p__Bacteroidetes;c__[Rhodothermi];o__[Rhodothermales];f__[Balneolaceae];g__KSA1;
Rhodovarius	2e-06	0	7e-06	3e-06	k__Bacteria;p__Proteobacteria;c__Alphaproteobacteria;o__Rhodospirillales;f__Acetobacteraceae;g__Rhodovarius;
Sorangium	0	0	2e-06	1e-06	k__Bacteria;p__Proteobacteria;c__Deltaproteobacteria;o__Myxococcales;f__Polyangiaceae;g__Sorangium;
Mogibacterium	2e-06	5e-06	0	0	k__Bacteria;p__Firmicutes;c__Clostridia;o__Clostridiales;f__[Mogibacteriaceae];g__Mogibacterium;
Adlercreutzia	2e-06	0	0	1e-06	k__Bacteria;p__Actinobacteria;c__Coriobacteriia;o__Coriobacteriales;f__Coriobacteriaceae;g__Adlercreutzia;
Nitrospina	0	0	0	1e-06	k__Bacteria;p__Proteobacteria;c__Deltaproteobacteria;o__Desulfobacterales;f__Nitrospinaceae;g__Nitrospina;
Candidatus Amoebophilus	2e-06	0	5e-06	0	k__Bacteria;p__Bacteroidetes;c__Cytophagia;o__Cytophagales;f__[Amoebophilaceae];g__Candidatus Amoebophilus;
Methanobrevibacter	2e-06	0	0	0	k__Archaea;p__Euryarchaeota;c__Methanobacteria;o__Methanobacteriales;f__Methanobacteriaceae;g__Methanobrevibacter;
Crocinitomix	0	3e-06	0	4e-06	k__Bacteria;p__Bacteroidetes;c__Flavobacteriia;o__Flavobacteriales;f__Cryomorphaceae;g__Crocinitomix;
Cryptosporangium	0	0	2e-06	1e-06	k__Bacteria;p__Actinobacteria;c__Actinobacteria;o__Actinomycetales;f__Cryptosporangiaceae;g__Cryptosporangium;
Shuttleworthia	2e-06	0	2e-06	0	k__Bacteria;p__Firmicutes;c__Clostridia;o__Clostridiales;f__Lachnospiraceae;g__Shuttleworthia;
Anaerospora	2e-06	0	0	1e-06	k__Bacteria;p__Firmicutes;c__Clostridia;o__Clostridiales;f__Veillonellaceae;g__Anaerospora;
Dehalobacterium	0	3e-06	0	3e-06	k__Bacteria;p__Firmicutes;c__Clostridia;o__Clostridiales;f__Dehalobacteriaceae;g__Dehalobacterium;
p-75-a5	0	0	0	3e-06	k__Bacteria;p__Firmicutes;c__Erysipelotrichi;o__Erysipelotrichales;f__Erysipelotrichaceae;g__p-75-a5;
Symbiobacterium	2e-06	0	0	1e-06	k__Bacteria;p__Firmicutes;c__Clostridia;o__Clostridiales;f__Symbiobacteriaceae;g__Symbiobacterium;
SHD-231	0	0	0	1e-06	k__Bacteria;p__Chloroflexi;c__Anaerolineae;o__Anaerolineales;f__Anaerolinaceae;g__SHD-231;
Catellatospora	2e-06	0	2e-06	0	k__Bacteria;p__Actinobacteria;c__Actinobacteria;o__Actinomycetales;f__Micromonosporaceae;g__Catellatospora;
T78	0	3e-06	0	0	k__Bacteria;p__Chloroflexi;c__Anaerolineae;o__Anaerolineales;f__Anaerolinaceae;g__T78;
Anaerobiospirillum	2e-06	3e-06	0	0	k__Bacteria;p__Proteobacteria;c__Gammaproteobacteria;o__Aeromonadales;f__Succinivibrionaceae;g__Anaerobiospirillum;
SHD-14	0	0	2e-06	0	k__Bacteria;p__Chloroflexi;c__Anaerolineae;o__Anaerolineales;f__Anaerolinaceae;g__SHD-14;
Allofustis	0	0	0	0	k__Bacteria;p__Firmicutes;c__Bacilli;o__Lactobacillales;f__Aerococcaceae;g__Allofustis;
Psychrilyobacter	0	0	0	0	k__Bacteria;p__Fusobacteria;c__Fusobacteriia;o__Fusobacteriales;f__Fusobacteriaceae;g__Psychrilyobacter;
Others	0.268886	0.332205	0.280813	0.33231	Others

## Sheet: otu.phylum.relative
Taxonomy	W1	W2	W3	W4	W5	W6	W7	W8	W9	W10	Sp1	Sp2	Sp3	Sp4	Sp5	Sp6	Sp7	Sp8	Sp9	Su1	Su2	Su3	Su4	Su5	Su6	Su7	Su8	Su9	Su10	Au1	Au2	Au3	Au4	Au5	Au6	Au7	Au8	Au9	Au10	Au11	Au12	Au13	Au14	Au15	Au16	Au17	Au18	Tax_detail
Proteobacteria	0.479901	0.283079	0.301965	0.190763	0.258946	0.647634	0.380816	0.27192	0.596326	0.334682	0.359037	0.330513	0.286955	0.337625	0.311186	0.269566	0.323866	0.549089	0.654281	0.559365	0.40311	0.390258	0.302136	0.155372	0.629387	0.22613	0.247124	0.301719	0.411498	0.239963	0.236701	0.474039	0.543644	0.504378	0.445761	0.483702	0.3855	0.410321	0.56714	0.320629	0.365708	0.450224	0.749418	0.473794	0.490423	0.466068	0.635249	k__Bacteria;p__Proteobacteria;
Firmicutes	0.269983	0.501999	0.376131	0.500944	0.317857	0.119074	0.313222	0.313688	0.116621	0.524489	0.287421	0.231231	0.206951	0.115444	0.307017	0.21708	0.0767174	0.139381	0.115174	0.114684	0.304589	0.215339	0.168396	0.73301	0.172443	0.0557967	0.0302651	0.300125	0.106222	0.441321	0.0300444	0.133005	0.1203	0.0694577	0.21399	0.130994	0.135801	0.105879	0.0710519	0.122262	0.0808623	0.0584946	0.0776249	0.110318	0.27994	0.377407	0.112207	k__Bacteria;p__Firmicutes;
Actinobacteria	0.0890295	0.10296	0.210458	0.126824	0.322248	0.106983	0.193314	0.216884	0.211194	0.089054	0.178819	0.251662	0.31619	0.410149	0.224119	0.342261	0.432983	0.160106	0.124372	0.190788	0.155274	0.272901	0.439237	0.0499105	0.110539	0.482574	0.531602	0.280578	0.388909	0.181444	0.33012	0.198367	0.139798	0.179874	0.172516	0.199985	0.275452	0.307311	0.201996	0.399529	0.376843	0.260736	0.094229	0.213082	0.0911633	0.0836583	0.161234	k__Bacteria;p__Actinobacteria;
Bacteroidetes	0.0701445	0.0613641	0.0787286	0.0514801	0.0713217	0.0987418	0.0676919	0.0771344	0.0497143	0.0352684	0.111544	0.149413	0.0993059	0.0769382	0.0816962	0.0875089	0.0976136	0.0905501	0.0604567	0.0619528	0.0717877	0.0826282	0.0566797	0.0171928	0.0644544	0.142766	0.0888823	0.0507689	0.0416697	0.0452015	0.335246	0.0956025	0.136561	0.142521	0.127952	0.14593	0.151399	0.123587	0.122557	0.122311	0.131827	0.182302	0.0616339	0.159468	0.104604	0.0459127	0.0541044	k__Bacteria;p__Bacteroidetes;
Cyanobacteria	0.0491011	0.0326196	0.0059353	0.114684	0.0143477	0.0130724	0.0182964	0.0963137	0.0128026	0.00757854	0.0175852	0.00657298	0.0290879	0.0228337	0.0406396	0.0449072	0.0215093	0.0190813	0.0118951	0.0123856	0.0192775	0.00546931	0.0122875	0.00183945	0.0118951	0.00360533	0.00794644	0.0457901	0.0115272	0.0672013	0.0126064	0.00294312	0.00703897	0.0354156	0.0121404	0.00809359	0.0147156	0.0196208	0.0129743	0.00956515	0.0135384	0.00752949	0.00382606	0.00485615	0.0058372	0.0138082	0.0120668	k__Bacteria;p__Cyanobacteria;
[Thermi]	0.00252618	0.00183945	0.00228092	0.00370343	0.00203566	0.00215829	0.00149609	0.0034827	0.00321291	0.000784833	0.00152061	0.0012263	0.00809359	0.00213376	0.00419395	0.00183945	0.00321291	0.00532215	0.000907463	0.0128271	0.00436563	0.0240846	0.00654845	0.00497878	0.00277144	0.0798568	0.0761043	0.0120178	0.0270767	0.00210924	0.045177	0.0503274	0.00483163	0.0110858	0.00519952	0.00691634	0.0200868	0.00723518	0.00588625	0.00534668	0.00647487	0.0284011	0.00294312	0.0116008	0.0157702	0.0029186	0.009418	k__Bacteria;p__[Thermi];
Fusobacteria	0	0.000220734	4.90521e-05	0	0	4.90521e-05	0.000269786	0	0	2.4526e-05	9.81041e-05	0.000196208	0	2.4526e-05	0	9.81041e-05	2.4526e-05	0	4.90521e-05	9.81041e-05	0	0.00012263	0.000147156	0.0319574	0.000318838	0.000147156	9.81041e-05	0.000147156	2.4526e-05	0.000147156	0.000171682	0.000147156	0.000269786	0.00024526	0.000441469	0.000416943	0.000196208	0.000392417	4.90521e-05	0.00012263	7.35781e-05	0.000147156	0.00024526	0	2.4526e-05	0	0.00012263	k__Bacteria;p__Fusobacteria;
Acidobacteria	0.0115027	0.00625414	0.00500331	0.00416943	0.00439016	0.00492973	0.00451279	0.00870674	0.00387511	0.00277144	0.0161872	0.00909916	0.0285728	0.0106688	0.0107424	0.012214	0.0163834	0.0142496	0.0123366	0.0161627	0.0151816	0.00323744	0.00365438	0.00215829	0.00215829	0.00304123	0.00620509	0.00232997	0.00456184	0.0150835	0.00416943	0.0157948	0.0176097	0.0155005	0.00816717	0.00588625	0.0065975	0.0077257	0.00684276	0.00637677	0.00863316	0.00399774	0.00382606	0.00689182	0.00362985	0.00431658	0.00453732	k__Bacteria;p__Acidobacteria;
Verrucomicrobia	0.0111839	0.00171682	0.00289407	0.00105462	0.00171682	0.000882937	0.00232997	0.00156967	0.000686729	0.000760307	0.00841243	0.00507689	0.00524857	0.0064994	0.00556741	0.00625414	0.00698992	0.00576362	0.00468447	0.00586172	0.00645035	0.000539573	0.00156967	0.000490521	0.000858411	0.00105462	0.00127535	0.000588625	0.000711255	0.000441469	0.0011282	0.00613151	0.00853506	0.0152307	0.00326196	0.00267334	0.0011282	0.00360533	0.00154514	0.00171682	0.00220734	0.00103009	0.00100557	0.00399774	0.000858411	0.00117725	0.00171682	k__Bacteria;p__Verrucomicrobia;
TM7	0.00137346	0.000882937	0.0101538	0.00171682	0.00137346	0.00174135	0.00156967	0.00196208	0.00137346	0.00144704	0.00343364	0.00313933	0.00389964	0.00183945	0.00110367	0.00257523	0.00174135	0.000907463	0.000882937	0.000686729	0.00181493	0.00154514	0.00103009	0.000294312	0.000662203	0.00105462	0.00223187	0.000662203	0.000465995	0.000343364	0.000539573	0.000588625	0.000833885	0.00191303	0.00154514	0.00365438	0.00156967	0.0022564	0.000907463	0.00210924	0.00439016	0.00139798	0.000858411	0.00532215	0.00279597	0.000809359	0.000858411	k__Bacteria;p__TM7;
Planctomycetes	0.00321291	0.00159419	0.000613151	0.00139798	0.00127535	0.00110367	0.00129988	0.00156967	0.000809359	0.000564099	0.00463542	0.00191303	0.00399774	0.00488068	0.00446374	0.00443921	0.00426753	0.00372796	0.00328649	0.00664656	0.00451279	0.000490521	0.00228092	0.000220734	0.000392417	0.000711255	0.0011282	0.000490521	0.00196208	0.00402227	0.00161872	0.00657298	0.00539573	0.00777475	0.00154514	0.00134893	0.00147156	0.00213376	0.00446374	0.00434111	0.00242808	0.000956515	0.000539573	0.00171682	0.000588625	0.000441469	0.00127535	k__Bacteria;p__Planctomycetes;
Chloroflexi	0.00240355	0.00117725	0.00206019	0.00132441	0.0016923	0.0011282	0.00137346	0.0023545	0.000711255	0.000858411	0.00306575	0.00255071	0.00338459	0.00284502	0.00237903	0.00299218	0.00299218	0.00215829	0.00193756	0.0041449	0.00524857	0.0011282	0.00313933	0.00117725	0.00198661	0.00156967	0.00299218	0.00294312	0.00296765	0.000465995	0.000809359	0.00382606	0.00441469	0.00331101	0.00198661	0.00228092	0.00220734	0.00311481	0.00105462	0.00147156	0.00255071	0.00134893	0.000931989	0.00304123	0.00107915	0.000931989	0.00203566	k__Bacteria;p__Chloroflexi;
Gemmatimonadetes	0.00220734	0.000515047	0.000515047	0.000318838	0.000662203	0.000416943	0.000171682	0.000882937	0.000367891	0.000318838	0.00242808	0.00176587	0.00198661	0.00232997	0.00152061	0.00220734	0.00196208	0.00304123	0.00242808	0.00367891	0.00264881	0.000416943	0.000441469	0.000220734	0.00012263	0.000343364	0.0011282	0.000367891	0.000564099	0.000269786	0.000220734	0.00367891	0.00375248	0.00336007	0.00110367	0.000662203	0.000735781	0.000858411	0.000564099	0.000539573	0.000662203	0.000784833	0.000318838	0.0012263	0.000465995	0.000269786	0.000441469	k__Bacteria;p__Gemmatimonadetes;
WS3	0.00107915	2.4526e-05	4.90521e-05	0	0.00012263	0	7.35781e-05	0.000171682	0	2.4526e-05	0.00107915	0.000858411	0.00105462	0.0011282	0.00105462	0.00107915	0.00117725	0.000858411	0.00152061	0.00269786	0.000392417	2.4526e-05	0	4.90521e-05	2.4526e-05	0	4.90521e-05	4.90521e-05	7.35781e-05	0	0	0.00269786	0.000784833	0.00120178	7.35781e-05	7.35781e-05	0	0.000196208	4.90521e-05	9.81041e-05	9.81041e-05	4.90521e-05	0	0.000171682	7.35781e-05	0	2.4526e-05	k__Bacteria;p__WS3;
Nitrospirae	0.000465995	0.000196208	0.000269786	4.90521e-05	0.000196208	7.35781e-05	0.000465995	9.81041e-05	0.000171682	0.00012263	0.000662203	0.000833885	0.000858411	0.0012263	0.000833885	0.000809359	0.000882937	0.000858411	0.000882937	0.00154514	0.00105462	0.00012263	4.90521e-05	0	4.90521e-05	4.90521e-05	0.000196208	0	4.90521e-05	9.81041e-05	0	0.00171682	0.00115272	0.000588625	0.000171682	0.00024526	0.00012263	0.000490521	0.000147156	0.000147156	0.00024526	0.000196208	0.000196208	0.000294312	7.35781e-05	0.000196208	0.000196208	k__Bacteria;p__Nitrospirae;
Chlamydiae	0.000269786	0.000171682	0.000637677	0	0	7.35781e-05	9.81041e-05	0.00012263	9.81041e-05	7.35781e-05	0.000220734	0.000367891	0.000147156	0.000147156	0.00012263	7.35781e-05	0.000515047	0.000171682	0.000269786	0.000318838	9.81041e-05	9.81041e-05	0	4.90521e-05	0.000294312	0	0.00012263	9.81041e-05	2.4526e-05	9.81041e-05	0	0.000392417	0.000171682	0.000416943	0.000318838	0.00134893	0.000171682	0.000147156	4.90521e-05	7.35781e-05	0.000147156	7.35781e-05	4.90521e-05	0.000171682	2.4526e-05	0	4.90521e-05	k__Bacteria;p__Chlamydiae;
Armatimonadetes	0.000981041	0.000686729	0.000441469	0.000416943	0.000367891	0.000367891	0.000662203	0.000441469	0.000515047	0.000269786	0.000637677	0.000588625	0.00117725	0.000613151	0.000490521	0.000465995	0.00105462	0.00107915	0.000539573	0.000760307	0.000882937	0.000539573	0.000441469	0.000294312	0.000367891	0.000294312	0.000833885	0.000465995	0.000465995	0.000441469	0.000392417	0.000711255	0.000858411	0.00120178	0.000564099	0.00103009	0.000956515	0.000686729	0.000588625	0.000882937	0.000686729	0.000588625	0.000318838	0.00103009	0.000441469	0.000171682	0.000318838	k__Bacteria;p__Armatimonadetes;
Tenericutes	0.000269786	0.000196208	0.000220734	0.000196208	7.35781e-05	0.00012263	7.35781e-05	9.81041e-05	0.000171682	0.000196208	0.000147156	0.000220734	2.4526e-05	2.4526e-05	0.00012263	4.90521e-05	4.90521e-05	0.000196208	0.000539573	0.000220734	7.35781e-05	0	0.000490521	0.000171682	0.00012263	9.81041e-05	2.4526e-05	4.90521e-05	4.90521e-05	0	9.81041e-05	0.00012263	4.90521e-05	0.000269786	0.00024526	0.000367891	7.35781e-05	0.000147156	2.4526e-05	9.81041e-05	7.35781e-05	0.00012263	0.000294312	0.000686729	0.000416943	0.00012263	0.00115272	k__Bacteria;p__Tenericutes;
Crenarchaeota	2.4526e-05	0	0	0	0	0	0	0.00012263	0	0	2.4526e-05	0	4.90521e-05	0	0	0	0.00100557	0	0.000147156	4.90521e-05	4.90521e-05	0	0	0	2.4526e-05	0	4.90521e-05	0	0	0	0	0	0	0	9.81041e-05	4.90521e-05	0	0.000465995	0	7.35781e-05	4.90521e-05	0	4.90521e-05	2.4526e-05	0	0	0.000294312	k__Archaea;p__Crenarchaeota;
AD3	0	2.4526e-05	0	0	2.4526e-05	7.35781e-05	0	0.00012263	0.00012263	0	9.81041e-05	0.00012263	2.4526e-05	9.81041e-05	7.35781e-05	4.90521e-05	0.000735781	9.81041e-05	0.000171682	0	2.4526e-05	0	4.90521e-05	7.35781e-05	0	0	0	0	0	0	2.4526e-05	0	0	2.4526e-05	0.00012263	0	7.35781e-05	4.90521e-05	7.35781e-05	2.4526e-05	0.00024526	7.35781e-05	0.00012263	0	0	0	9.81041e-05	k__Bacteria;p__AD3;
Chlorobi	0.000441469	7.35781e-05	0.00012263	7.35781e-05	7.35781e-05	4.90521e-05	0.000662203	0.00012263	9.81041e-05	4.90521e-05	0.000465995	0.000171682	0.000343364	0.000490521	0.000294312	0.000490521	0.000196208	0.00012263	0.000441469	0.000490521	0.000490521	0	7.35781e-05	4.90521e-05	0	0.00012263	0.000220734	2.4526e-05	4.90521e-05	4.90521e-05	2.4526e-05	0.000515047	0.000686729	0.000539573	0.000171682	0.000196208	9.81041e-05	9.81041e-05	2.4526e-05	0.000171682	0.000147156	4.90521e-05	7.35781e-05	0.000564099	0.000294312	0	0	k__Bacteria;p__Chlorobi;
WPS-2	2.4526e-05	0.000147156	0.000367891	9.81041e-05	0.000147156	0.000171682	0.000171682	0.000392417	9.81041e-05	9.81041e-05	7.35781e-05	0.000220734	2.4526e-05	0.00012263	0.000196208	0.000147156	0.000490521	0.00024526	0.00012263	0.00024526	0.000147156	0	0.00012263	4.90521e-05	9.81041e-05	9.81041e-05	9.81041e-05	9.81041e-05	0.00012263	7.35781e-05	0.000147156	9.81041e-05	0.000171682	0.000539573	0.000171682	0.000539573	0.000196208	0.000416943	0.000613151	0.000294312	0.000294312	0.00012263	0.00012263	0.000147156	4.90521e-05	0.000392417	0.000171682	k__Bacteria;p__WPS-2;
BRC1	9.81041e-05	0.000147156	9.81041e-05	9.81041e-05	0.000220734	9.81041e-05	0.00012263	0.000196208	4.90521e-05	0	7.35781e-05	9.81041e-05	0.000294312	7.35781e-05	7.35781e-05	9.81041e-05	0.000171682	0	0.000196208	0.000416943	0.000564099	4.90521e-05	0.00012263	2.4526e-05	0	7.35781e-05	0.000343364	4.90521e-05	0.000269786	0	7.35781e-05	0.00012263	0.000269786	0.000294312	0.000196208	9.81041e-05	9.81041e-05	9.81041e-05	0.000171682	4.90521e-05	9.81041e-05	7.35781e-05	7.35781e-05	0.00012263	4.90521e-05	2.4526e-05	7.35781e-05	k__Bacteria;p__BRC1;
TM6	0.000147156	7.35781e-05	2.4526e-05	2.4526e-05	4.90521e-05	4.90521e-05	4.90521e-05	4.90521e-05	4.90521e-05	7.35781e-05	2.4526e-05	0.000147156	4.90521e-05	2.4526e-05	0.000171682	4.90521e-05	0.00024526	0.000269786	0.00024526	4.90521e-05	4.90521e-05	9.81041e-05	2.4526e-05	2.4526e-05	2.4526e-05	2.4526e-05	4.90521e-05	0	4.90521e-05	0	4.90521e-05	9.81041e-05	0.000171682	0.000220734	0.000220734	0.000490521	4.90521e-05	9.81041e-05	4.90521e-05	2.4526e-05	0.000318838	0.00012263	7.35781e-05	4.90521e-05	7.35781e-05	0	0.000343364	k__Bacteria;p__TM6;
Fibrobacteres	4.90521e-05	4.90521e-05	0	4.90521e-05	0	0	0	4.90521e-05	0	2.4526e-05	9.81041e-05	7.35781e-05	0	7.35781e-05	4.90521e-05	0.000147156	0.000147156	2.4526e-05	2.4526e-05	7.35781e-05	7.35781e-05	7.35781e-05	7.35781e-05	2.4526e-05	0.000147156	7.35781e-05	0.000147156	7.35781e-05	4.90521e-05	2.4526e-05	4.90521e-05	0.00012263	0.000220734	0.000196208	0.000147156	0.000171682	0	9.81041e-05	9.81041e-05	0.00012263	0	4.90521e-05	0.000147156	0.000465995	0.000392417	0	0	k__Bacteria;p__Fibrobacteres;
Elusimicrobia	0.000220734	9.81041e-05	0	0	7.35781e-05	0	4.90521e-05	2.4526e-05	9.81041e-05	4.90521e-05	0.00012263	0.000196208	0.000196208	9.81041e-05	0.00024526	0.00012263	0.000220734	0.000318838	0.000269786	0.000294312	0.000171682	7.35781e-05	0	2.4526e-05	0	2.4526e-05	0	0	4.90521e-05	0	0	0.000147156	0.000269786	0.000441469	7.35781e-05	7.35781e-05	0	4.90521e-05	0	2.4526e-05	0.000171682	4.90521e-05	4.90521e-05	0	0	0	0	k__Bacteria;p__Elusimicrobia;
FBP	0.000318838	2.4526e-05	4.90521e-05	2.4526e-05	0.00012263	0.000294312	7.35781e-05	0	0.00012263	2.4526e-05	4.90521e-05	9.81041e-05	0.000441469	9.81041e-05	0.000171682	0.00012263	0.00012263	0.000171682	7.35781e-05	0.000269786	4.90521e-05	0.000171682	9.81041e-05	0	2.4526e-05	2.4526e-05	0.000171682	0	4.90521e-05	9.81041e-05	0.000147156	0.00012263	0.000147156	0.000367891	0.00012263	7.35781e-05	0.000171682	7.35781e-05	0.000294312	0.00012263	4.90521e-05	2.4526e-05	0	0.000196208	7.35781e-05	0.00012263	0.000318838	k__Bacteria;p__FBP;
SAR406	0	2.4526e-05	0	0	0	0	0	0	0	0	0	0	0	9.81041e-05	0	0	0	0	0	0	0	2.4526e-05	4.90521e-05	0	0	0	0	2.4526e-05	0	0	0	0	0	2.4526e-05	0	0	0	0.000441469	0	0	0	2.4526e-05	0	0	0	0	0.000220734	k__Bacteria;p__SAR406;
OD1	0	0	9.81041e-05	0	0	0	0	0	0	2.4526e-05	0	0.00012263	0	0	0	2.4526e-05	2.4526e-05	2.4526e-05	9.81041e-05	0	2.4526e-05	0	0	0	0	2.4526e-05	0	0	0	0	0	0	0	2.4526e-05	0	0.000392417	0	7.35781e-05	4.90521e-05	0	0	0	0	0	0	0	0	k__Bacteria;p__OD1;
Euryarchaeota	0	0	0	0	2.4526e-05	0	0	2.4526e-05	0	0	0	0	0	0	0	0	0	0	0	0	0	0	0	0	0	0	0	0	0	0	0	0	0	0	0	0	0	0.000367891	0	2.4526e-05	0	0	0	2.4526e-05	0	0	0	k__Archaea;p__Euryarchaeota;
Spirochaetes	2.4526e-05	0	0	2.4526e-05	7.35781e-05	7.35781e-05	0.000147156	4.90521e-05	0	0	9.81041e-05	4.90521e-05	9.81041e-05	7.35781e-05	4.90521e-05	2.4526e-05	0.000196208	0.00024526	7.35781e-05	9.81041e-05	0.000147156	0.00012263	2.4526e-05	0	0.000269786	0	0	2.4526e-05	7.35781e-05	4.90521e-05	0	4.90521e-05	0.000294312	4.90521e-05	9.81041e-05	4.90521e-05	0	7.35781e-05	0	0	0	0.00012263	4.90521e-05	4.90521e-05	2.4526e-05	0.00012263	0.000318838	k__Bacteria;p__Spirochaetes;
OP3	0	0	2.4526e-05	0	0	0	0	0	0	0	4.90521e-05	4.90521e-05	4.90521e-05	0	0	4.90521e-05	2.4526e-05	0	0	4.90521e-05	4.90521e-05	0	7.35781e-05	0	0	0	0	0	0	0	0	2.4526e-05	7.35781e-05	0	4.90521e-05	0.00024526	0	0	0	0	0	0	0	0	0	0	0	k__Bacteria;p__OP3;
GN04	0	0	0	0	0	0	0	0	0	0	4.90521e-05	7.35781e-05	0	2.4526e-05	0	4.90521e-05	2.4526e-05	4.90521e-05	7.35781e-05	0.000147156	0	0	0	0	0	0	0	0	0	0	0	0.000171682	2.4526e-05	0	0	0	4.90521e-05	0	0	0	0	2.4526e-05	0	0	0	0	0	k__Bacteria;p__GN04;
Deferribacteres	2.4526e-05	0	0	0	0	0	0.000171682	2.4526e-05	0	0	0	2.4526e-05	0	0	0	0	0	0	4.90521e-05	0	0	0	0	2.4526e-05	0	2.4526e-05	0	0	4.90521e-05	0	0	0	0	0	0	0	0	0	0	2.4526e-05	0	0	2.4526e-05	0	0	0	0	k__Bacteria;p__Deferribacteres;
OP1	0	0	0	0	0	0	0	0	0	0	0	0	0	0	0	0	0	0	0	0.00012263	0	0	0	0	0	0	0	0	0	0	0	7.35781e-05	0	0	0	0	0	0	0	0	0	0	0	0	0	0	0	k__Bacteria;p__OP1;
OP8	0	0	0	0	0	0	2.4526e-05	0	0	0	0	0	2.4526e-05	0	0	2.4526e-05	0	0	0	0.00012263	2.4526e-05	0	0	0	0	0	0	0	0	0	0	0	0	0	2.4526e-05	0	0	0	0	0	0	0	0	0	0	0	0	k__Bacteria;p__OP8;
NKB19	7.35781e-05	0	2.4526e-05	0	2.4526e-05	0	7.35781e-05	0	0	0	4.90521e-05	2.4526e-05	0	7.35781e-05	4.90521e-05	0	9.81041e-05	0	4.90521e-05	7.35781e-05	9.81041e-05	0	0	0	4.90521e-05	0	0	0	0	0	0	0.00012263	0.00012263	2.4526e-05	0	4.90521e-05	0	0	0	0	0	0	0	0	4.90521e-05	0	0	k__Bacteria;p__NKB19;
WS2	0	0	0	0	0	0	0	0	0	0	0	0	4.90521e-05	2.4526e-05	2.4526e-05	2.4526e-05	0.00012263	2.4526e-05	0	0	0	2.4526e-05	0	0	0	0	0	0	4.90521e-05	0	0	7.35781e-05	0	0	0	0	0	0	0	0	0	0	0	0	0	0	2.4526e-05	k__Bacteria;p__WS2;
GN02	0	0	2.4526e-05	0	4.90521e-05	2.4526e-05	4.90521e-05	4.90521e-05	0	0	2.4526e-05	0	2.4526e-05	2.4526e-05	0.00012263	4.90521e-05	0	9.81041e-05	0	0	0	2.4526e-05	9.81041e-05	0	0	0	2.4526e-05	0	0	0	0	0	0	0	0	4.90521e-05	2.4526e-05	0	0	7.35781e-05	0	2.4526e-05	7.35781e-05	7.35781e-05	4.90521e-05	2.4526e-05	9.81041e-05	k__Bacteria;p__GN02;
GAL15	0	0	0	0	0	0	0	0	0	0	7.35781e-05	0	0	0	0	2.4526e-05	4.90521e-05	2.4526e-05	0	0	0	0	0	0	0	0	2.4526e-05	0	0	0	0	0	0	0	0	2.4526e-05	4.90521e-05	0	0	2.4526e-05	4.90521e-05	0	0	0	0	0	0	k__Bacteria;p__GAL15;
FCPU426	0	0	2.4526e-05	0	0	0	0	0	0	0	0	2.4526e-05	4.90521e-05	0	2.4526e-05	0	0	0	0	0	0	0	4.90521e-05	0	0	0	0	0	0	0	2.4526e-05	0	0	4.90521e-05	0	0	0	7.35781e-05	7.35781e-05	0	0	0	0	0	0	0	0	k__Bacteria;p__FCPU426;
OP11	0	0	0	0	0	0	0	0	0	0	0	0	0	0	0	0	0	0	0	0	0	0	0	0	0	0	0	0	0	0	0	0	0	4.90521e-05	0	2.4526e-05	4.90521e-05	0	0	0	0	0	0	0	0	0	0	k__Bacteria;p__OP11;
WWE1	0	0	0	0	0	0	0	0	0	0	0	0	0	0	0	0	0	0	0	0	0	0	0	0	4.90521e-05	0	0	0	0	0	0	0	0	0	0	0	2.4526e-05	0	0	0	0	0	0	0	0	0	0	k__Bacteria;p__WWE1;
WS4	0	0	0	0	0	0	0	0	0	0	0	0	0	0	0	2.4526e-05	0	0	0	0	0	0	0	0	0	0	0	0	0	0	0	0	0	0	0	0	0	0	0	4.90521e-05	0	0	0	0	0	0	0	k__Bacteria;p__WS4;
NC10	0	0	2.4526e-05	0	0	0	0	4.90521e-05	0	0	0	0	0	0	0	0	0	0	0	0	0	0	0	0	0	0	0	0	0	0	0	0	0	2.4526e-05	0	0	0	0	0	2.4526e-05	0	0	0	0	2.4526e-05	0	0	k__Bacteria;p__NC10;
Synergistetes	0	4.90521e-05	0	0	0	0	0	0	0	0	0	0	0	0	0	0	0	0	0	0	0	0	0	0	0	0	0	0	0	0	0	0	0	0	0	0	0	4.90521e-05	0	2.4526e-05	0	0	0	0	0	0	0	k__Bacteria;p__Synergistetes;
[Parvarchaeota]	0	0	0	0	0	0	0	0	0	0	0	0	0	0	0	0	0	0	0	0	0	0	0	0	0	0	0	0	0	0	0	0	0	0	0	4.90521e-05	0	0	0	0	0	0	0	0	0	0	0	k__Archaea;p__[Parvarchaeota];
WS5	4.90521e-05	0	0	0	0	0	0	0	0	0	0	0	0	0	0	4.90521e-05	0	0	4.90521e-05	0	0	0	0	0	0	0	0	0	0	0	0	0	0	0	0	0	0	0	0	0	0	0	2.4526e-05	0	0	0	0	k__Bacteria;p__WS5;
GOUTA4	0	0	0	0	0	0	0	0	0	0	0	0	4.90521e-05	2.4526e-05	0	0	0	0	0	0	0	0	0	0	0	0	0	0	0	0	0	0	0	0	0	0	0	0	0	0	0	0	0	0	0	0	0	k__Bacteria;p__GOUTA4;
[Caldithrix]	0	0	0	0	0	0	0	0	0	0	0	0	0	0	0	0	4.90521e-05	2.4526e-05	0	0	0	0	0	0	0	0	0	0	0	0	0	0	0	0	0	0	0	0	0	0	0	0	0	0	0	0	0	k__Bacteria;p__[Caldithrix];
ZB3	0	0	0	0	0	0	0	0	0	0	0	0	0	0	0	0	0	0	0	0	0	0	0	0	0	0	0	0	0	0	0	0	0	2.4526e-05	0	4.90521e-05	0	0	0	0	0	0	0	0	0	0	0	k__Bacteria;p__ZB3;
Lentisphaerae	0	0	0	0	0	0	0	0	0	0	0	0	0	0	0	0	0	0	0	4.90521e-05	2.4526e-05	0	0	0	0	0	0	0	0	0	0	0	0	0	0	0	0	0	0	0	0	0	0	0	0	0	0	k__Bacteria;p__Lentisphaerae;
BHI80-139	0	0	0	0	0	0	0	0	0	0	0	0	0	0	0	0	0	0	2.4526e-05	0	0	0	0	0	0	0	0	0	0	0	0	0	0	2.4526e-05	0	0	0	2.4526e-05	0	0	0	0	0	0	0	0	0	k__Bacteria;p__BHI80-139;
Others	0.00286955	0.0017904	0.000711255	0.000564099	0.000490521	0.000613151	0.0106688	0.00132441	0.000711255	0.000367891	0.0016923	0.00127535	0.00129988	0.0012263	0.00120178	0.00201113	0.00213376	0.00171682	0.00144704	0.00262429	0.00125083	0.000392417	0.000613151	0.000318838	0.000465995	0.000416943	0.000662203	0.000515047	0.000367891	0.00105462	0.000416943	0.00159419	0.00154514	0.00333554	0.00152061	0.00176587	0.000931989	0.00174135	0.000662203	0.0012263	0.0011282	0.000858411	0.000858411	0.000613151	0.000711255	0.00110367	0.00103009	Others

## Sheet: otu.phylum(group).relative
Taxonomy	A	B	C	D	Tax_detail
Proteobacteria	0.374603	0.380235	0.36261	0.457926	k__Bacteria;p__Proteobacteria;
Firmicutes	0.335401	0.188491	0.220087	0.148387	k__Bacteria;p__Firmicutes;
Actinobacteria	0.166895	0.271184	0.290231	0.214852	k__Bacteria;p__Actinobacteria;
Bacteroidetes	0.066159	0.095003	0.067878	0.127151	k__Bacteria;p__Bacteroidetes;
Cyanobacteria	0.036475	0.02379	0.013202	0.014654	k__Bacteria;p__Cyanobacteria;
[Thermi]	0.002352	0.003161	0.025063	0.013429	k__Bacteria;p__[Thermi];
Fusobacteria	6.1e-05	5.5e-05	0.003306	0.000178	k__Bacteria;p__Fusobacteria;
Acidobacteria	0.005612	0.014495	0.005869	0.008088	k__Bacteria;p__Acidobacteria;
Verrucomicrobia	0.00248	0.006055	0.00194	0.003188	k__Bacteria;p__Verrucomicrobia;
TM7	0.002359	0.002169	0.001045	0.001816	k__Bacteria;p__TM7;
Planctomycetes	0.001344	0.003957	0.001884	0.002702	k__Bacteria;p__Planctomycetes;
Chloroflexi	0.001508	0.002701	0.00273	0.002048	k__Bacteria;p__Chloroflexi;
Gemmatimonadetes	0.000638	0.002186	0.000993	0.001106	k__Bacteria;p__Gemmatimonadetes;
WS3	0.000155	0.00109	0.000336	0.000311	k__Bacteria;p__WS3;
Nitrospirae	0.000211	0.000872	0.000311	0.000349	k__Bacteria;p__Nitrospirae;
Chlamydiae	0.000155	0.000226	0.00011	0.000206	k__Bacteria;p__Chlamydiae;
Armatimonadetes	0.000515	0.000739	0.000535	0.000659	k__Bacteria;p__Armatimonadetes;
Tenericutes	0.000162	0.000153	0.00013	0.000243	k__Bacteria;p__Tenericutes;
Crenarchaeota	1.5e-05	0.000136	1.7e-05	6.1e-05	k__Archaea;p__Crenarchaeota;
AD3	3.7e-05	0.000164	1.5e-05	5.2e-05	k__Bacteria;p__AD3;
Chlorobi	0.000177	0.000335	0.000152	0.000206	k__Bacteria;p__Chlorobi;
WPS-2	0.000172	0.000183	0.000108	0.000253	k__Bacteria;p__WPS-2;
BRC1	0.000113	0.00012	0.000191	0.00011	k__Bacteria;p__BRC1;
TM6	5.9e-05	0.000136	3.9e-05	0.000136	k__Bacteria;p__TM6;
Fibrobacteres	2.2e-05	7.1e-05	8.1e-05	0.000128	k__Bacteria;p__Fibrobacteres;
Elusimicrobia	6.1e-05	0.000199	6.4e-05	7.5e-05	k__Bacteria;p__Elusimicrobia;
FBP	0.000105	0.00015	8.6e-05	0.00014	k__Bacteria;p__FBP;
SAR406	2e-06	1.1e-05	1e-05	4e-05	k__Bacteria;p__SAR406;
OD1	1.2e-05	3.3e-05	5e-06	3e-05	k__Bacteria;p__OD1;
Euryarchaeota	5e-06	0	0	2.3e-05	k__Archaea;p__Euryarchaeota;
Spirochaetes	3.9e-05	0.000101	7.6e-05	7.5e-05	k__Bacteria;p__Spirochaetes;
OP3	2e-06	2.5e-05	1.7e-05	2.2e-05	k__Bacteria;p__OP3;
GN04	0	3.8e-05	1.5e-05	1.5e-05	k__Bacteria;p__GN04;
Deferribacteres	2.2e-05	8e-06	1e-05	3e-06	k__Bacteria;p__Deferribacteres;
OP1	0	0	1.2e-05	4e-06	k__Bacteria;p__OP1;
OP8	2e-06	5e-06	1.5e-05	1e-06	k__Bacteria;p__OP8;
NKB19	2e-05	3.8e-05	2.2e-05	2e-05	k__Bacteria;p__NKB19;
WS2	0	3e-05	7e-06	5e-06	k__Bacteria;p__WS2;
GN02	2e-05	3.8e-05	1.5e-05	2.7e-05	k__Bacteria;p__GN02;
GAL15	0	1.9e-05	2e-06	8e-06	k__Bacteria;p__GAL15;
FCPU426	2e-06	1.1e-05	5e-06	1.2e-05	k__Bacteria;p__FCPU426;
OP11	0	0	0	7e-06	k__Bacteria;p__OP11;
WWE1	0	0	5e-06	1e-06	k__Bacteria;p__WWE1;
WS4	0	3e-06	0	3e-06	k__Bacteria;p__WS4;
NC10	7e-06	0	0	4e-06	k__Bacteria;p__NC10;
Synergistetes	5e-06	0	0	4e-06	k__Bacteria;p__Synergistetes;
[Parvarchaeota]	0	0	0	3e-06	k__Archaea;p__[Parvarchaeota];
WS5	5e-06	1.1e-05	0	1e-06	k__Bacteria;p__WS5;
GOUTA4	0	8e-06	0	0	k__Bacteria;p__GOUTA4;
[Caldithrix]	0	8e-06	0	0	k__Bacteria;p__[Caldithrix];
ZB3	0	0	0	4e-06	k__Bacteria;p__ZB3;
Lentisphaerae	0	0	7e-06	0	k__Bacteria;p__Lentisphaerae;
BHI80-139	0	3e-06	0	3e-06	k__Bacteria;p__BHI80-139;
Others	0.002011	0.001556	0.000763	0.001228	Others
